# Supplementary material for: Nonlinear optical diode effect in a magnetic Weyl semimetal
Source: Nat Commun. 2024 Apr 8;15:3017. doi: 10.1038/s41467-024-47291-8 (PMC11271640; doi:10.1038/s41467-024-47291-8)
Supplement: Supplementary file 7 — Source Data [file 41467_2024_47291_MOESM7_ESM.xlsx]

## Sheet: Fig 1e
Photon energy	I^\rightarrow_+y	I^\leftarrow_+y
0.911765	1249.39	325.29
0.89855	1125.96	240.251
0.885715	1470.55	313.426
0.87324	1557.13	324.933
0.86111	1639.06	365.991
0.849315	1652.89	424.108
0.83784	1488.85	431.817
0.826665	1430.67	475.012
0.81579	1312.54	476.23
0.805195	1228.3	455.828
0.79487	1109.71	397.103
0.78481	1030.49	346.531
0.775	1065.98	307.922
0.76543	1148.68	274.83
0.7561	1330.9	242.243
0.74699	1557.75	215.05
0.738095	1704.16	177.725
0.72941	1738.29	142.839
0.72093	1576.13	119.362
0.712645	1436.47	104.171
0.704545	1247.26	93.015
0.69663	1164.31	100.362
0.68889	1053.46	112.487
0.68132	823.217	102.624
0.673915	668.966	103.06
0.666665	568.59	100.657
0.659575	519.506	106.159
0.65263	457.606	96.3449
0.645835	361.318	83.4832

## Sheet: Fig 2a
angle	I_p	I_s		angle	I_p fit	I_s fit
0	0.71042	0.03118		0	1.66375	0.00632
5	0.77116	0.04747		1	1.67019	0.0025
10	0.78187	0.14825		2	1.6709	0.00233
15	0.80461	0.31415		3	1.66589	0.00578
20	0.85578	0.51715		4	1.65521	0.01285
25	1.00876	0.73311		5	1.63899	0.02348
30	1.19922	0.94449		6	1.61737	0.03761
35	1.61722	1.15076		7	1.59056	0.05517
40	2.19515	1.29998		8	1.55881	0.07607
45	2.93833	1.38447		9	1.52244	0.10019
50	3.89092	1.3916		10	1.48178	0.12741
55	5.02251	1.30659		11	1.43721	0.15759
60	6.34073	1.17		12	1.38919	0.19058
65	7.70379	0.95778		13	1.33816	0.2262
70	9.02971	0.72009		14	1.28463	0.26428
75	10.1571	0.48599		15	1.22915	0.30463
80	11.1799	0.27477		16	1.17227	0.34704
85	11.7679	0.12958		17	1.1146	0.39129
90	11.9965	0.04044		18	1.05674	0.43717
95	11.883	0.04535		19	0.99934	0.48445
100	11.2083	0.13801		20	0.94306	0.53288
105	10.3471	0.2717		21	0.88855	0.58223
110	9.13416	0.47596		22	0.83651	0.63225
115	7.72444	0.69709		23	0.7876	0.68269
120	6.33951	0.89525		24	0.74252	0.7333
125	4.97892	1.06476		25	0.70195	0.78382
130	3.755	1.17571		26	0.66656	0.83402
135	2.7811	1.21432		27	0.63702	0.88362
140	1.93183	1.16382		28	0.61399	0.9324
145	1.33133	1.06529		29	0.5981	0.98011
150	0.91641	0.91018		30	0.58996	1.02651
155	0.70645	0.71244		31	0.59016	1.07136
160	0.60671	0.52555		32	0.59926	1.11446
165	0.59352	0.33512		33	0.6178	1.15558
170	0.63767	0.17973		34	0.64626	1.19453
175	0.71716	0.07404		35	0.6851	1.2311
180	0.76994	0.01969		36	0.73474	1.26512
185	0.78128	0.05256		37	0.79553	1.29642
190	0.79206	0.15438		38	0.86782	1.32485
195	0.77985	0.30777		39	0.95187	1.35025
200	0.8022	0.50285		40	1.0479	1.37252
205	0.88721	0.72789		41	1.15609	1.39154
210	1.07445	0.97001		42	1.27655	1.40721
215	1.39804	1.15729		43	1.40934	1.41946
220	1.92888	1.31363		44	1.55448	1.42823
225	2.66381	1.40367		45	1.71189	1.43347
230	3.62739	1.40899		46	1.88147	1.43516
235	4.72666	1.37094		47	2.06306	1.43329
240	5.97675	1.22872		48	2.25641	1.42788
245	7.33425	1.03529		49	2.46125	1.41894
250	8.71073	0.80059		50	2.67723	1.40652
255	9.86641	0.56224		51	2.90395	1.39068
260	10.8231	0.37622		52	3.14094	1.37151
265	11.4149	0.22314		53	3.38771	1.3491
270	11.7001	0.14437		54	3.64369	1.32356
275	11.5224	0.13719		55	3.90825	1.29501
280	11.0078	0.22092		56	4.18075	1.2636
285	10.0722	0.36782		57	4.46048	1.22949
290	8.91527	0.55552		58	4.74668	1.19284
295	7.55797	0.76371		59	5.03856	1.15383
300	6.24092	0.94719		60	5.3353	1.11267
305	4.9715	1.11942		61	5.63603	1.06954
310	3.82831	1.20927		62	5.93987	1.02468
315	2.80342	1.23329		63	6.2459	0.9783
320	1.96702	1.18207		64	6.55317	0.93063
325	1.39157	1.07699		65	6.86073	0.8819
330	0.98351	0.90665		66	7.1676	0.83237
335	0.75106	0.71449		67	7.4728	0.78228
340	0.63793	0.51576		68	7.77534	0.73187
345	0.62054	0.34494		69	8.07422	0.6814
350	0.64729	0.2285		70	8.36845	0.63112
355	0.7231	0.06619		71	8.65705	0.58129
360	0.76712	0.02596		72	8.93903	0.53214
	--	--		73	9.21345	0.48393
	--	--		74	9.47936	0.4369
	--	--		75	9.73583	0.39129
	--	--		76	9.98199	0.34731
	--	--		77	10.217	0.3052
	--	--		78	10.4399	0.26517
	--	--		79	10.6501	0.22741
	--	--		80	10.8467	0.19213
	--	--		81	11.0291	0.15949
	--	--		82	11.1966	0.12967
	--	--		83	11.3486	0.10282
	--	--		84	11.4845	0.07908
	--	--		85	11.6039	0.05856
	--	--		86	11.7064	0.04139
	--	--		87	11.7915	0.02765
	--	--		88	11.8589	0.01741
	--	--		89	11.9085	0.01073
	--	--		90	11.9399	0.00766
	--	--		91	11.9532	0.00822
	--	--		92	11.9482	0.0124
	--	--		93	11.925	0.02021
	--	--		94	11.8836	0.03161
	--	--		95	11.8241	0.04654
	--	--		96	11.7469	0.06496
	--	--		97	11.6522	0.08677
	--	--		98	11.5403	0.11187
	--	--		99	11.4115	0.14016
	--	--		100	11.2665	0.1715
	--	--		101	11.1056	0.20574
	--	--		102	10.9294	0.24274
	--	--		103	10.7387	0.2823
	--	--		104	10.534	0.32426
	--	--		105	10.316	0.3684
	--	--		106	10.0856	0.41453
	--	--		107	9.84358	0.46243
	--	--		108	9.59071	0.51186
	--	--		109	9.3279	0.5626
	--	--		110	9.05605	0.6144
	--	--		111	8.7761	0.66701
	--	--		112	8.489	0.7202
	--	--		113	8.19572	0.77369
	--	--		114	7.89724	0.82725
	--	--		115	7.59454	0.88061
	--	--		116	7.28864	0.93351
	--	--		117	6.98052	0.98571
	--	--		118	6.67117	1.03696
	--	--		119	6.36158	1.08701
	--	--		120	6.05273	1.13562
	--	--		121	5.74556	1.18255
	--	--		122	5.44101	1.22759
	--	--		123	5.13999	1.27052
	--	--		124	4.84339	1.31113
	--	--		125	4.55206	1.34922
	--	--		126	4.26681	1.38462
	--	--		127	3.98842	1.41715
	--	--		128	3.71763	1.44666
	--	--		129	3.45512	1.47301
	--	--		130	3.20155	1.49607
	--	--		131	2.95752	1.51572
	--	--		132	2.72356	1.53188
	--	--		133	2.50017	1.54446
	--	--		134	2.28779	1.55341
	--	--		135	2.0868	1.55868
	--	--		136	1.89752	1.56025
	--	--		137	1.72022	1.55811
	--	--		138	1.55512	1.55226
	--	--		139	1.40235	1.54274
	--	--		140	1.26201	1.52959
	--	--		141	1.13413	1.51288
	--	--		142	1.01869	1.49268
	--	--		143	0.9156	1.46909
	--	--		144	0.82473	1.44223
	--	--		145	0.74589	1.41221
				146	0.67884	1.37919
				147	0.62328	1.34333
				148	0.57886	1.30479
				149	0.54521	1.26376
				150	0.52189	1.22043
				151	0.50843	1.17502
				152	0.50432	1.12773
				153	0.50902	1.0788
				154	0.52196	1.02846
				155	0.54253	0.97695
				156	0.57011	0.92452
				157	0.60406	0.87141
				158	0.64371	0.81788
				159	0.6884	0.76418
				160	0.73743	0.71058
				161	0.79013	0.65732
				162	0.8458	0.60465
				163	0.90376	0.55283
				164	0.96334	0.50211
				165	1.02386	0.45272
				166	1.08467	0.4049
				167	1.14514	0.35888
				168	1.20466	0.31486
				169	1.26263	0.27307
				170	1.31849	0.23368
				171	1.37173	0.1969
				172	1.42183	0.16289
				173	1.46835	0.1318
				174	1.51086	0.10379
				175	1.54898	0.07898
				176	1.58239	0.05748
				177	1.61078	0.0394
				178	1.63393	0.0248
				179	1.65164	0.01376
				180	1.66375	0.00632
				181	1.67019	0.0025
				182	1.6709	0.00233
				183	1.66589	0.00578
				184	1.65521	0.01285
				185	1.63899	0.02348
				186	1.61737	0.03761
				187	1.59056	0.05517
				188	1.55881	0.07607
				189	1.52244	0.10019
				190	1.48178	0.12741
				191	1.43721	0.15759
				192	1.38919	0.19058
				193	1.33816	0.2262
				194	1.28463	0.26428
				195	1.22915	0.30463
				196	1.17227	0.34704
				197	1.1146	0.39129
				198	1.05674	0.43717
				199	0.99934	0.48445
				200	0.94306	0.53288
				201	0.88855	0.58223
				202	0.83651	0.63225
				203	0.7876	0.68269
				204	0.74252	0.7333
				205	0.70195	0.78382
				206	0.66656	0.83402
				207	0.63702	0.88362
				208	0.61399	0.9324
				209	0.5981	0.98011
				210	0.58996	1.02651
				211	0.59016	1.07136
				212	0.59926	1.11446
				213	0.6178	1.15558
				214	0.64626	1.19453
				215	0.6851	1.2311
				216	0.73474	1.26512
				217	0.79553	1.29642
				218	0.86782	1.32485
				219	0.95187	1.35025
				220	1.0479	1.37252
				221	1.15609	1.39154
				222	1.27655	1.40721
				223	1.40934	1.41946
				224	1.55448	1.42823
				225	1.71189	1.43347
				226	1.88147	1.43516
				227	2.06306	1.43329
				228	2.25641	1.42788
				229	2.46125	1.41894
				230	2.67723	1.40652
				231	2.90395	1.39068
				232	3.14094	1.37151
				233	3.38771	1.3491
				234	3.64369	1.32356
				235	3.90825	1.29501
				236	4.18075	1.2636
				237	4.46048	1.22949
				238	4.74668	1.19284
				239	5.03856	1.15383
				240	5.3353	1.11267
				241	5.63603	1.06954
				242	5.93987	1.02468
				243	6.2459	0.9783
				244	6.55317	0.93063
				245	6.86073	0.8819
				246	7.1676	0.83237
				247	7.4728	0.78228
				248	7.77534	0.73187
				249	8.07422	0.6814
				250	8.36845	0.63112
				251	8.65705	0.58129
				252	8.93903	0.53214
				253	9.21345	0.48393
				254	9.47936	0.4369
				255	9.73583	0.39129
				256	9.98199	0.34731
				257	10.217	0.3052
				258	10.4399	0.26517
				259	10.6501	0.22741
				260	10.8467	0.19213
				261	11.0291	0.15949
				262	11.1966	0.12967
				263	11.3486	0.10282
				264	11.4845	0.07908
				265	11.6039	0.05856
				266	11.7064	0.04139
				267	11.7915	0.02765
				268	11.8589	0.01741
				269	11.9085	0.01073
				270	11.9399	0.00766
				271	11.9532	0.00822
				272	11.9482	0.0124
				273	11.925	0.02021
				274	11.8836	0.03161
				275	11.8241	0.04654
				276	11.7469	0.06496
				277	11.6522	0.08677
				278	11.5403	0.11187
				279	11.4115	0.14016
				280	11.2665	0.1715
				281	11.1056	0.20574
				282	10.9294	0.24274
				283	10.7387	0.2823
				284	10.534	0.32426
				285	10.316	0.3684
				286	10.0856	0.41453
				287	9.84358	0.46243
				288	9.59071	0.51186
				289	9.3279	0.5626
				290	9.05605	0.6144
				291	8.7761	0.66701
				292	8.489	0.7202
				293	8.19572	0.77369
				294	7.89724	0.82725
				295	7.59454	0.88061
				296	7.28864	0.93351
				297	6.98052	0.98571
				298	6.67117	1.03696
				299	6.36158	1.08701
				300	6.05273	1.13562
				301	5.74556	1.18255
				302	5.44101	1.22759
				303	5.13999	1.27052
				304	4.84339	1.31113
				305	4.55206	1.34922
				306	4.26681	1.38462
				307	3.98842	1.41715
				308	3.71763	1.44666
				309	3.45512	1.47301
				310	3.20155	1.49607
				311	2.95752	1.51572
				312	2.72356	1.53188
				313	2.50017	1.54446
				314	2.28779	1.55341
				315	2.0868	1.55868
				316	1.89752	1.56025
				317	1.72022	1.55811
				318	1.55512	1.55226
				319	1.40235	1.54274
				320	1.26201	1.52959
				321	1.13413	1.51288
				322	1.01869	1.49268
				323	0.9156	1.46909
				324	0.82473	1.44223
				325	0.74589	1.41221
				326	0.67884	1.37919
				327	0.62328	1.34333
				328	0.57886	1.30479
				329	0.54521	1.26376
				330	0.52189	1.22043
				331	0.50843	1.17502
				332	0.50432	1.12773
				333	0.50902	1.0788
				334	0.52196	1.02846
				335	0.54253	0.97695
				336	0.57011	0.92452
				337	0.60406	0.87141
				338	0.64371	0.81788
				339	0.6884	0.76418
				340	0.73743	0.71058
				341	0.79013	0.65732
				342	0.8458	0.60465
				343	0.90376	0.55283
				344	0.96334	0.50211
				345	1.02386	0.45272
				346	1.08467	0.4049
				347	1.14514	0.35888
				348	1.20466	0.31486
				349	1.26263	0.27307
				350	1.31849	0.23368
				351	1.37173	0.1969
				352	1.42183	0.16289
				353	1.46835	0.1318
				354	1.51086	0.10379
				355	1.54898	0.07898
				356	1.58239	0.05748
				357	1.61078	0.0394
				358	1.63393	0.0248
				359	1.65164	0.01376
				360	1.66375	0.00632

## Sheet: Fig 2b
angle	I_p	I_s		angle	I_p fit	I_s fit
0	6.76478	0.28618		0	6.74691	0.13452
5	6.63542	0.23464		1	6.74083	0.13137
10	6.21354	0.22636		2	6.72525	0.1295
15	5.61991	0.23765		3	6.70023	0.1289
20	4.91783	0.28474		4	6.66589	0.12954
25	4.08094	0.33796		5	6.62235	0.13141
30	3.28702	0.39154		6	6.56978	0.13446
35	2.4889	0.44921		7	6.50838	0.13866
40	1.81365	0.47411		8	6.43838	0.14395
45	1.27546	0.49169		9	6.36003	0.1503
50	0.89139	0.47977		10	6.27362	0.15766
55	0.65211	0.42994		11	6.17946	0.16595
60	0.52959	0.34599		12	6.07789	0.17513
65	0.49741	0.25365		13	5.96928	0.18513
70	0.534	0.16219		14	5.854	0.19587
75	0.58215	0.08886		15	5.73247	0.2073
80	0.64385	0.03863		16	5.6051	0.21933
85	0.64896	0.03586		17	5.47234	0.23189
90	0.63239	0.08406		18	5.33465	0.24491
95	0.56597	0.17449		19	5.1925	0.2583
100	0.47748	0.2905		20	5.04636	0.27199
105	0.38418	0.43219		21	4.89673	0.2859
110	0.3245	0.57994		22	4.74411	0.29995
115	0.32411	0.72154		23	4.589	0.31406
120	0.41106	0.82496		24	4.4319	0.32814
125	0.62795	0.9149		25	4.27331	0.34213
130	0.94699	0.96955		26	4.11375	0.35595
135	1.42394	0.97411		27	3.95371	0.36951
140	2.0735	0.96919		28	3.79368	0.38276
145	2.79735	0.9145		29	3.63415	0.39562
150	3.58864	0.82364		30	3.47561	0.40802
155	4.43182	0.74321		31	3.3185	0.41991
160	5.28719	0.63435		32	3.16329	0.43121
165	5.92974	0.53803		33	3.0104	0.44188
170	6.47008	0.43174		34	2.86025	0.45187
175	6.77227	0.34344		35	2.71325	0.46112
180	6.89246	0.26521		36	2.56978	0.4696
185	6.7836	0.21961		37	2.43017	0.47726
190	6.36486	0.1898		38	2.29478	0.48407
195	5.82919	0.19914		39	2.16391	0.49001
200	5.14802	0.23298		40	2.03784	0.49506
205	4.3564	0.26641		41	1.91683	0.49919
210	3.5516	0.32502		42	1.8011	0.50239
215	2.80109	0.37224		43	1.69087	0.50467
220	2.12092	0.41107		44	1.5863	0.50601
225	1.57939	0.44043		45	1.48753	0.50642
230	1.19244	0.41493		46	1.39468	0.50592
235	0.94142	0.3663		47	1.30784	0.50452
240	0.79915	0.30939		48	1.22707	0.50224
245	0.73914	0.22317		49	1.15238	0.4991
250	0.72129	0.13069		50	1.08378	0.49514
255	0.71366	0.05705		51	1.02125	0.4904
260	0.72109	0.01658		52	0.96471	0.48492
265	0.67926	0.01544		53	0.91409	0.47873
270	0.59569	0.05746		54	0.86928	0.4719
275	0.49578	0.12896		55	0.83014	0.46447
280	0.37786	0.25525		56	0.79651	0.4565
285	0.27139	0.38548		57	0.7682	0.44806
290	0.193	0.52589		58	0.74503	0.4392
295	0.18866	0.67093		59	0.72675	0.42999
300	0.27484	0.77963		60	0.71313	0.42051
305	0.484	0.88201		61	0.70391	0.41081
310	0.82712	0.91684		62	0.69881	0.40098
315	1.31481	0.93919		63	0.69755	0.39109
320	1.95446	0.9216		64	0.69981	0.3812
325	2.68333	0.87705		65	0.7053	0.37141
330	3.50502	0.80287		66	0.71369	0.36177
335	4.35369	0.73101		67	0.72466	0.35238
340	5.11227	0.62736		68	0.73788	0.34329
345	5.83519	0.53799		69	0.75301	0.33458
350	6.32079	0.44224		70	0.76972	0.32633
355	6.65926	0.35412		71	0.78769	0.31859
360	6.73329	0.27333		72	0.80659	0.31145
	--	--		73	0.82608	0.30496
	--	--		74	0.84587	0.29918
	--	--		75	0.86564	0.29418
	--	--		76	0.8851	0.29
	--	--		77	0.90396	0.2867
	--	--		78	0.92195	0.28433
	--	--		79	0.93883	0.28291
	--	--		80	0.95436	0.2825
	--	--		81	0.96832	0.28312
	--	--		82	0.9805	0.2848
	--	--		83	0.99074	0.28756
	--	--		84	0.99888	0.29142
	--	--		85	1.00478	0.29639
	--	--		86	1.00833	0.30247
	--	--		87	1.00945	0.30966
	--	--		88	1.00807	0.31795
	--	--		89	1.00416	0.32734
	--	--		90	0.99771	0.3378
	--	--		91	0.98872	0.34931
	--	--		92	0.97725	0.36185
	--	--		93	0.96335	0.37537
	--	--		94	0.9471	0.38984
	--	--		95	0.92863	0.40521
	--	--		96	0.90806	0.42143
	--	--		97	0.88556	0.43845
	--	--		98	0.86131	0.4562
	--	--		99	0.83551	0.47463
	--	--		100	0.80837	0.49366
	--	--		101	0.78015	0.51323
	--	--		102	0.7511	0.53325
	--	--		103	0.72148	0.55366
	--	--		104	0.6916	0.57437
	--	--		105	0.66176	0.5953
	--	--		106	0.63225	0.61636
	--	--		107	0.60342	0.63746
	--	--		108	0.57559	0.65853
	--	--		109	0.54909	0.67947
	--	--		110	0.52426	0.7002
	--	--		111	0.50145	0.72062
	--	--		112	0.48101	0.74065
	--	--		113	0.46326	0.7602
	--	--		114	0.44856	0.77919
	--	--		115	0.43722	0.79753
	--	--		116	0.42958	0.81514
	--	--		117	0.42595	0.83195
	--	--		118	0.42663	0.84787
	--	--		119	0.43192	0.86284
	--	--		120	0.44208	0.87678
	--	--		121	0.45738	0.88963
	--	--		122	0.47806	0.90133
	--	--		123	0.50434	0.91183
	--	--		124	0.53642	0.92106
	--	--		125	0.57447	0.92899
	--	--		126	0.61865	0.93558
	--	--		127	0.66908	0.94078
	--	--		128	0.72587	0.94457
	--	--		129	0.78909	0.94693
	--	--		130	0.85878	0.94783
	--	--		131	0.93497	0.94727
	--	--		132	1.01765	0.94523
	--	--		133	1.10676	0.94173
	--	--		134	1.20226	0.93676
	--	--		135	1.30402	0.93034
	--	--		136	1.41193	0.92248
	--	--		137	1.52583	0.91322
	--	--		138	1.64552	0.90258
	--	--		139	1.77079	0.8906
	--	--		140	1.9014	0.87732
	--	--		141	2.03707	0.86279
	--	--		142	2.17751	0.84706
	--	--		143	2.32238	0.83019
	--	--		144	2.47135	0.81225
	--	--		145	2.62404	0.79329
				146	2.78005	0.7734
				147	2.93897	0.75264
				148	3.10038	0.7311
				149	3.26381	0.70885
				150	3.42881	0.68599
				151	3.5949	0.66259
				152	3.76159	0.63875
				153	3.92838	0.61456
				154	4.09477	0.5901
				155	4.26024	0.56548
				156	4.42429	0.54079
				157	4.58639	0.51611
				158	4.74603	0.49154
				159	4.90271	0.46717
				160	5.05591	0.44309
				161	5.20515	0.4194
				162	5.34992	0.39617
				163	5.48977	0.37349
				164	5.62422	0.35144
				165	5.75284	0.3301
				166	5.87519	0.30954
				167	5.99086	0.28983
				168	6.09947	0.27104
				169	6.20066	0.25324
				170	6.29408	0.23647
				171	6.37943	0.22079
				172	6.45641	0.20624
				173	6.52477	0.19288
				174	6.58429	0.18072
				175	6.63477	0.16981
				176	6.67604	0.16016
				177	6.70797	0.1518
				178	6.73047	0.14474
				179	6.74346	0.13898
				180	6.74691	0.13452
				181	6.74083	0.13137
				182	6.72525	0.1295
				183	6.70023	0.1289
				184	6.66589	0.12954
				185	6.62235	0.13141
				186	6.56978	0.13446
				187	6.50838	0.13866
				188	6.43838	0.14395
				189	6.36003	0.1503
				190	6.27362	0.15766
				191	6.17946	0.16595
				192	6.07789	0.17513
				193	5.96928	0.18513
				194	5.854	0.19587
				195	5.73247	0.2073
				196	5.6051	0.21933
				197	5.47234	0.23189
				198	5.33465	0.24491
				199	5.1925	0.2583
				200	5.04636	0.27199
				201	4.89673	0.2859
				202	4.74411	0.29995
				203	4.589	0.31406
				204	4.4319	0.32814
				205	4.27331	0.34213
				206	4.11375	0.35595
				207	3.95371	0.36951
				208	3.79368	0.38276
				209	3.63415	0.39562
				210	3.47561	0.40802
				211	3.3185	0.41991
				212	3.16329	0.43121
				213	3.0104	0.44188
				214	2.86025	0.45187
				215	2.71325	0.46112
				216	2.56978	0.4696
				217	2.43017	0.47726
				218	2.29478	0.48407
				219	2.16391	0.49001
				220	2.03784	0.49506
				221	1.91683	0.49919
				222	1.8011	0.50239
				223	1.69087	0.50467
				224	1.5863	0.50601
				225	1.48753	0.50642
				226	1.39468	0.50592
				227	1.30784	0.50452
				228	1.22707	0.50224
				229	1.15238	0.4991
				230	1.08378	0.49514
				231	1.02125	0.4904
				232	0.96471	0.48492
				233	0.91409	0.47873
				234	0.86928	0.4719
				235	0.83014	0.46447
				236	0.79651	0.4565
				237	0.7682	0.44806
				238	0.74503	0.4392
				239	0.72675	0.42999
				240	0.71313	0.42051
				241	0.70391	0.41081
				242	0.69881	0.40098
				243	0.69755	0.39109
				244	0.69981	0.3812
				245	0.7053	0.37141
				246	0.71369	0.36177
				247	0.72466	0.35238
				248	0.73788	0.34329
				249	0.75301	0.33458
				250	0.76972	0.32633
				251	0.78769	0.31859
				252	0.80659	0.31145
				253	0.82608	0.30496
				254	0.84587	0.29918
				255	0.86564	0.29418
				256	0.8851	0.29
				257	0.90396	0.2867
				258	0.92195	0.28433
				259	0.93883	0.28291
				260	0.95436	0.2825
				261	0.96832	0.28312
				262	0.9805	0.2848
				263	0.99074	0.28756
				264	0.99888	0.29142
				265	1.00478	0.29639
				266	1.00833	0.30247
				267	1.00945	0.30966
				268	1.00807	0.31795
				269	1.00416	0.32734
				270	0.99771	0.3378
				271	0.98872	0.34931
				272	0.97725	0.36185
				273	0.96335	0.37537
				274	0.9471	0.38984
				275	0.92863	0.40521
				276	0.90806	0.42143
				277	0.88556	0.43845
				278	0.86131	0.4562
				279	0.83551	0.47463
				280	0.80837	0.49366
				281	0.78015	0.51323
				282	0.7511	0.53325
				283	0.72148	0.55366
				284	0.6916	0.57437
				285	0.66176	0.5953
				286	0.63225	0.61636
				287	0.60342	0.63746
				288	0.57559	0.65853
				289	0.54909	0.67947
				290	0.52426	0.7002
				291	0.50145	0.72062
				292	0.48101	0.74065
				293	0.46326	0.7602
				294	0.44856	0.77919
				295	0.43722	0.79753
				296	0.42958	0.81514
				297	0.42595	0.83195
				298	0.42663	0.84787
				299	0.43192	0.86284
				300	0.44208	0.87678
				301	0.45738	0.88963
				302	0.47806	0.90133
				303	0.50434	0.91183
				304	0.53642	0.92106
				305	0.57447	0.92899
				306	0.61865	0.93558
				307	0.66908	0.94078
				308	0.72587	0.94457
				309	0.78909	0.94693
				310	0.85878	0.94783
				311	0.93497	0.94727
				312	1.01765	0.94523
				313	1.10676	0.94173
				314	1.20226	0.93676
				315	1.30402	0.93034
				316	1.41193	0.92248
				317	1.52583	0.91322
				318	1.64552	0.90258
				319	1.77079	0.8906
				320	1.9014	0.87732
				321	2.03707	0.86279
				322	2.17751	0.84706
				323	2.32238	0.83019
				324	2.47135	0.81225
				325	2.62404	0.79329
				326	2.78005	0.7734
				327	2.93897	0.75264
				328	3.10038	0.7311
				329	3.26381	0.70885
				330	3.42881	0.68599
				331	3.5949	0.66259
				332	3.76159	0.63875
				333	3.92838	0.61456
				334	4.09477	0.5901
				335	4.26024	0.56548
				336	4.42429	0.54079
				337	4.58639	0.51611
				338	4.74603	0.49154
				339	4.90271	0.46717
				340	5.05591	0.44309
				341	5.20515	0.4194
				342	5.34992	0.39617
				343	5.48977	0.37349
				344	5.62422	0.35144
				345	5.75284	0.3301
				346	5.87519	0.30954
				347	5.99086	0.28983
				348	6.09947	0.27104
				349	6.20066	0.25324
				350	6.29408	0.23647
				351	6.37943	0.22079
				352	6.45641	0.20624
				353	6.52477	0.19288
				354	6.58429	0.18072
				355	6.63477	0.16981
				356	6.67604	0.16016
				357	6.70797	0.1518
				358	6.73047	0.14474
				359	6.74346	0.13898
				360	6.74691	0.13452

## Sheet: Fig 2c
	<I_+y>
forward	905.016
backward	497.42

## Sheet: Fig 2d
angle	I_p	I_s		angle	I_p fit	I_s fit
0	6.13208	0.06445		0	6.19504	0.02877
5	6.09419	0.04545		1	6.2	0.02875
10	5.80888	0.06896		2	6.19652	0.03046
15	5.32978	0.12249		3	6.18462	0.0339
20	4.67631	0.18061		4	6.16433	0.03905
25	3.97879	0.28207		5	6.13572	0.04588
30	3.25647	0.37624		6	6.0989	0.05434
35	2.53248	0.46848		7	6.05398	0.0644
40	1.8696	0.53638		8	6.00112	0.076
45	1.3145	0.56469		9	5.94048	0.08908
50	0.92876	0.57305		10	5.87228	0.10358
55	0.66208	0.55967		11	5.79672	0.11941
60	0.52385	0.49533		12	5.71407	0.1365
65	0.47091	0.38201		13	5.62459	0.15476
70	0.51799	0.27673		14	5.52857	0.1741
75	0.58784	0.18091		15	5.42632	0.19442
80	0.65669	0.08361		16	5.31817	0.21562
85	0.73814	0.03275		17	5.20447	0.2376
90	0.74445	0.00492		18	5.08558	0.26023
95	0.70927	0.05656		19	4.96187	0.28342
100	0.6556	0.12399		20	4.83373	0.30704
105	0.56222	0.24251		21	4.70156	0.33098
110	0.49421	0.35633		22	4.56577	0.35511
115	0.43695	0.49353		23	4.42677	0.37932
120	0.45528	0.60023		24	4.28498	0.40348
125	0.57909	0.69657		25	4.14084	0.42749
130	0.79586	0.73787		26	3.99476	0.45121
135	1.16081	0.75472		27	3.84718	0.47453
140	1.66502	0.72554		28	3.69851	0.49734
145	2.29686	0.65698		29	3.54919	0.51953
150	2.98175	0.57665		30	3.39964	0.54097
155	3.74646	0.48225		31	3.25026	0.56158
160	4.5429	0.37613		32	3.10146	0.58124
165	5.20151	0.26895		33	2.95364	0.59986
170	5.77459	0.1774		34	2.80717	0.61735
175	6.09619	0.09566		35	2.66244	0.63362
180	6.32535	0.05677		36	2.5198	0.6486
185	6.27982	0.04405		37	2.37959	0.66221
190	5.99384	0.04923		38	2.24214	0.67438
195	5.50498	0.10337		39	2.10775	0.68505
200	4.90994	0.16218		40	1.97672	0.69418
205	4.20163	0.26304		41	1.84932	0.70172
210	3.4767	0.33856		42	1.72579	0.70763
215	2.78112	0.41976		43	1.60636	0.71188
220	2.11881	0.49731		44	1.49125	0.71446
225	1.60875	0.54556		45	1.38063	0.71536
230	1.18893	0.56411		46	1.27466	0.71456
235	0.93505	0.53178		47	1.17349	0.71208
240	0.76414	0.46559		48	1.07722	0.70792
245	0.72069	0.35188		49	0.98595	0.70212
250	0.7114	0.25597		50	0.89975	0.6947
255	0.763	0.17309		51	0.81865	0.6857
260	0.78407	0.07071		52	0.74268	0.67516
265	0.79763	0.00692		53	0.67184	0.66314
270	0.75389	-0.004		54	0.60611	0.64971
275	0.6828	0.03315		55	0.54543	0.63491
280	0.58086	0.12778		56	0.48973	0.61885
285	0.45532	0.22354		57	0.43894	0.60158
290	0.34289	0.36307		58	0.39295	0.5832
295	0.27883	0.47355		59	0.35162	0.56381
300	0.29336	0.57952		60	0.31482	0.5435
305	0.4122	0.67454		61	0.28238	0.52237
310	0.65442	0.73856		62	0.25413	0.50053
315	1.03151	0.73715		63	0.22989	0.47809
320	1.55331	0.72277		64	0.20945	0.45516
325	2.17486	0.65799		65	0.1926	0.43185
330	2.90933	0.57933		66	0.17912	0.40829
335	3.67622	0.47865		67	0.16877	0.3846
340	4.38712	0.37599		68	0.16133	0.36088
345	5.08146	0.27485		69	0.15654	0.33727
350	5.62789	0.18179		70	0.15416	0.31388
355	5.92931	0.10179		71	0.15394	0.29083
360	6.09954	0.05694		72	0.15564	0.26823
	--	--		73	0.159	0.24621
	--	--		74	0.16378	0.22486
	--	--		75	0.16973	0.20431
	--	--		76	0.17662	0.18465
	--	--		77	0.18421	0.16598
	--	--		78	0.19229	0.1484
	--	--		79	0.20063	0.13201
	--	--		80	0.20904	0.11688
	--	--		81	0.21732	0.10309
	--	--		82	0.2253	0.09072
	--	--		83	0.23281	0.07982
	--	--		84	0.23969	0.07047
	--	--		85	0.24583	0.0627
	--	--		86	0.25109	0.05656
	--	--		87	0.25537	0.05208
	--	--		88	0.2586	0.0493
	--	--		89	0.26071	0.04822
	--	--		90	0.26166	0.04886
	--	--		91	0.2614	0.05122
	--	--		92	0.25995	0.0553
	--	--		93	0.2573	0.06107
	--	--		94	0.25349	0.06851
	--	--		95	0.24857	0.07759
	--	--		96	0.2426	0.08828
	--	--		97	0.23567	0.10052
	--	--		98	0.22789	0.11425
	--	--		99	0.21936	0.12942
	--	--		100	0.21024	0.14595
	--	--		101	0.20066	0.16377
	--	--		102	0.19081	0.18279
	--	--		103	0.18085	0.20293
	--	--		104	0.17099	0.22409
	--	--		105	0.16143	0.24617
	--	--		106	0.15238	0.26906
	--	--		107	0.14408	0.29266
	--	--		108	0.13674	0.31686
	--	--		109	0.13062	0.34154
	--	--		110	0.12596	0.36658
	--	--		111	0.123	0.39187
	--	--		112	0.122	0.41727
	--	--		113	0.1232	0.44268
	--	--		114	0.12686	0.46797
	--	--		115	0.13323	0.49302
	--	--		116	0.14255	0.51771
	--	--		117	0.15505	0.54191
	--	--		118	0.17098	0.56552
	--	--		119	0.19054	0.58842
	--	--		120	0.21396	0.6105
	--	--		121	0.24144	0.63166
	--	--		122	0.27317	0.65178
	--	--		123	0.30931	0.67078
	--	--		124	0.35004	0.68856
	--	--		125	0.3955	0.70504
	--	--		126	0.4458	0.72013
	--	--		127	0.50107	0.73377
	--	--		128	0.56138	0.74588
	--	--		129	0.6268	0.75642
	--	--		130	0.69738	0.76531
	--	--		131	0.77315	0.77253
	--	--		132	0.85411	0.77804
	--	--		133	0.94023	0.7818
	--	--		134	1.03147	0.78381
	--	--		135	1.12777	0.78404
	--	--		136	1.22903	0.7825
	--	--		137	1.33514	0.77919
	--	--		138	1.44596	0.77413
	--	--		139	1.56132	0.76734
	--	--		140	1.68105	0.75885
	--	--		141	1.80494	0.74871
	--	--		142	1.93275	0.73695
	--	--		143	2.06425	0.72363
	--	--		144	2.19914	0.70882
	--	--		145	2.33716	0.69259
				146	2.47797	0.675
				147	2.62127	0.65615
				148	2.7667	0.63613
				149	2.91391	0.61502
				150	3.06253	0.59294
				151	3.21216	0.56997
				152	3.36241	0.54624
				153	3.51288	0.52184
				154	3.66315	0.49691
				155	3.81281	0.47155
				156	3.96142	0.44589
				157	4.10856	0.42005
				158	4.2538	0.39414
				159	4.39671	0.3683
				160	4.53686	0.34264
				161	4.67384	0.31728
				162	4.80722	0.29235
				163	4.9366	0.26796
				164	5.06158	0.24422
				165	5.18176	0.22125
				166	5.29678	0.19915
				167	5.40626	0.17803
				168	5.50986	0.15798
				169	5.60725	0.13911
				170	5.69812	0.12149
				171	5.78217	0.1052
				172	5.85914	0.09033
				173	5.92877	0.07694
				174	5.99085	0.06509
				175	6.04516	0.05484
				176	6.09154	0.04622
				177	6.12982	0.03928
				178	6.1599	0.03404
				179	6.18166	0.03054
				180	6.19504	0.02877
				181	6.2	0.02875
				182	6.19652	0.03046
				183	6.18462	0.0339
				184	6.16433	0.03905
				185	6.13572	0.04588
				186	6.0989	0.05434
				187	6.05398	0.0644
				188	6.00112	0.076
				189	5.94048	0.08908
				190	5.87228	0.10358
				191	5.79672	0.11941
				192	5.71407	0.1365
				193	5.62459	0.15476
				194	5.52857	0.1741
				195	5.42632	0.19442
				196	5.31817	0.21562
				197	5.20447	0.2376
				198	5.08558	0.26023
				199	4.96187	0.28342
				200	4.83373	0.30704
				201	4.70156	0.33098
				202	4.56577	0.35511
				203	4.42677	0.37932
				204	4.28498	0.40348
				205	4.14084	0.42749
				206	3.99476	0.45121
				207	3.84718	0.47453
				208	3.69851	0.49734
				209	3.54919	0.51953
				210	3.39964	0.54097
				211	3.25026	0.56158
				212	3.10146	0.58124
				213	2.95364	0.59986
				214	2.80717	0.61735
				215	2.66244	0.63362
				216	2.5198	0.6486
				217	2.37959	0.66221
				218	2.24214	0.67438
				219	2.10775	0.68505
				220	1.97672	0.69418
				221	1.84932	0.70172
				222	1.72579	0.70763
				223	1.60636	0.71188
				224	1.49125	0.71446
				225	1.38063	0.71536
				226	1.27466	0.71456
				227	1.17349	0.71208
				228	1.07722	0.70792
				229	0.98595	0.70212
				230	0.89975	0.6947
				231	0.81865	0.6857
				232	0.74268	0.67516
				233	0.67184	0.66314
				234	0.60611	0.64971
				235	0.54543	0.63491
				236	0.48973	0.61885
				237	0.43894	0.60158
				238	0.39295	0.5832
				239	0.35162	0.56381
				240	0.31482	0.5435
				241	0.28238	0.52237
				242	0.25413	0.50053
				243	0.22989	0.47809
				244	0.20945	0.45516
				245	0.1926	0.43185
				246	0.17912	0.40829
				247	0.16877	0.3846
				248	0.16133	0.36088
				249	0.15654	0.33727
				250	0.15416	0.31388
				251	0.15394	0.29083
				252	0.15564	0.26823
				253	0.159	0.24621
				254	0.16378	0.22486
				255	0.16973	0.20431
				256	0.17662	0.18465
				257	0.18421	0.16598
				258	0.19229	0.1484
				259	0.20063	0.13201
				260	0.20904	0.11688
				261	0.21732	0.10309
				262	0.2253	0.09072
				263	0.23281	0.07982
				264	0.23969	0.07047
				265	0.24583	0.0627
				266	0.25109	0.05656
				267	0.25537	0.05208
				268	0.2586	0.0493
				269	0.26071	0.04822
				270	0.26166	0.04886
				271	0.2614	0.05122
				272	0.25995	0.0553
				273	0.2573	0.06107
				274	0.25349	0.06851
				275	0.24857	0.07759
				276	0.2426	0.08828
				277	0.23567	0.10052
				278	0.22789	0.11425
				279	0.21936	0.12942
				280	0.21024	0.14595
				281	0.20066	0.16377
				282	0.19081	0.18279
				283	0.18085	0.20293
				284	0.17099	0.22409
				285	0.16143	0.24617
				286	0.15238	0.26906
				287	0.14408	0.29266
				288	0.13674	0.31686
				289	0.13062	0.34154
				290	0.12596	0.36658
				291	0.123	0.39187
				292	0.122	0.41727
				293	0.1232	0.44268
				294	0.12686	0.46797
				295	0.13323	0.49302
				296	0.14255	0.51771
				297	0.15505	0.54191
				298	0.17098	0.56552
				299	0.19054	0.58842
				300	0.21396	0.6105
				301	0.24144	0.63166
				302	0.27317	0.65178
				303	0.30931	0.67078
				304	0.35004	0.68856
				305	0.3955	0.70504
				306	0.4458	0.72013
				307	0.50107	0.73377
				308	0.56138	0.74588
				309	0.6268	0.75642
				310	0.69738	0.76531
				311	0.77315	0.77253
				312	0.85411	0.77804
				313	0.94023	0.7818
				314	1.03147	0.78381
				315	1.12777	0.78404
				316	1.22903	0.7825
				317	1.33514	0.77919
				318	1.44596	0.77413
				319	1.56132	0.76734
				320	1.68105	0.75885
				321	1.80494	0.74871
				322	1.93275	0.73695
				323	2.06425	0.72363
				324	2.19914	0.70882
				325	2.33716	0.69259
				326	2.47797	0.675
				327	2.62127	0.65615
				328	2.7667	0.63613
				329	2.91391	0.61502
				330	3.06253	0.59294
				331	3.21216	0.56997
				332	3.36241	0.54624
				333	3.51288	0.52184
				334	3.66315	0.49691
				335	3.81281	0.47155
				336	3.96142	0.44589
				337	4.10856	0.42005
				338	4.2538	0.39414
				339	4.39671	0.3683
				340	4.53686	0.34264
				341	4.67384	0.31728
				342	4.80722	0.29235
				343	4.9366	0.26796
				344	5.06158	0.24422
				345	5.18176	0.22125
				346	5.29678	0.19915
				347	5.40626	0.17803
				348	5.50986	0.15798
				349	5.60725	0.13911
				350	5.69812	0.12149
				351	5.78217	0.1052
				352	5.85914	0.09033
				353	5.92877	0.07694
				354	5.99085	0.06509
				355	6.04516	0.05484
				356	6.09154	0.04622
				357	6.12982	0.03928
				358	6.1599	0.03404
				359	6.18166	0.03054
				360	6.19504	0.02877

## Sheet: Fig 2e
angle	I_p	I_s		angle	I_p fit	I_s fit
0	1.15828	0.04903		0	1.63691	0.00119
5	1.20012	0.0911		1	1.63479	0.00383
10	1.22684	0.19852		2	1.62698	0.01012
15	1.2211	0.3746		3	1.61354	0.02003
20	1.2836	0.61634		4	1.5946	0.03351
25	1.40321	0.8778		5	1.57034	0.0505
30	1.61767	1.16736		6	1.54098	0.07093
35	1.99216	1.43183		7	1.50678	0.09468
40	2.54398	1.65329		8	1.46806	0.12164
45	3.27595	1.80186		9	1.42519	0.15169
50	4.25862	1.86559		10	1.37857	0.18468
55	5.45007	1.84319		11	1.32862	0.22045
60	6.66539	1.69048		12	1.27585	0.25883
65	8.00829	1.47102		13	1.22076	0.29963
70	9.3452	1.21293		14	1.16389	0.34265
75	10.516	0.92728		15	1.10583	0.38769
80	11.345	0.63099		16	1.04718	0.43452
85	11.9435	0.38506		17	0.98855	0.48293
90	12.0149	0.22355		18	0.93061	0.53266
95	11.702	0.13566		19	0.874	0.58349
100	11.028	0.13499		20	0.81939	0.63517
105	10.0145	0.2197		21	0.76747	0.68745
110	8.78848	0.3729		22	0.71893	0.74006
115	7.37712	0.53685		23	0.67444	0.79276
120	6.05425	0.72758		24	0.63469	0.8453
125	4.76397	0.89877		25	0.60035	0.89741
130	3.62991	1.02956		26	0.57209	0.94884
135	2.66006	1.07176		27	0.55056	0.99934
140	1.91052	1.08196		28	0.53638	1.04868
145	1.40125	1.02072		29	0.53016	1.0966
150	1.08791	0.8883		30	0.53249	1.14287
155	0.93526	0.71055		31	0.54391	1.18728
160	0.93271	0.54056		32	0.56495	1.2296
165	0.97994	0.35524		33	0.59609	1.26963
170	1.08882	0.20101		34	0.63776	1.30718
175	1.16979	0.09255		35	0.69038	1.34205
180	1.22926	0.04325		36	0.7543	1.37409
185	1.25579	0.07457		37	0.82983	1.40314
190	1.25716	0.18005		38	0.91722	1.42905
195	1.20468	0.35017		39	1.0167	1.4517
200	1.19453	0.5839		40	1.1284	1.47099
205	1.24308	0.86214		41	1.25244	1.4868
210	1.39979	1.15078		42	1.38886	1.49908
215	1.69409	1.43927		43	1.53764	1.50776
220	2.19049	1.65947		44	1.69871	1.51279
225	2.92784	1.85529		45	1.87195	1.51416
230	3.8422	1.93221		46	2.05716	1.51185
235	4.93439	1.93072		47	2.2541	1.50588
240	6.1875	1.79746		48	2.46247	1.49628
245	7.51116	1.62612		49	2.6819	1.48309
250	8.78587	1.36473		50	2.91197	1.46638
255	9.97614	1.10292		51	3.15222	1.44622
260	10.8082	0.81412		52	3.40212	1.42273
265	11.4213	0.57867		53	3.66108	1.396
270	11.6133	0.41734		54	3.92848	1.36618
275	11.2807	0.31849		55	4.20365	1.3334
280	10.7082	0.30701		56	4.48586	1.29782
285	9.80802	0.37684		57	4.77435	1.25962
290	8.64317	0.49969		58	5.06832	1.21899
295	7.31569	0.66441		59	5.36693	1.17611
300	5.99744	0.82839		60	5.66931	1.13121
305	4.79754	0.97021		61	5.97456	1.08449
310	3.64259	1.06365		62	6.28176	1.03619
315	2.73687	1.10509		63	6.58995	0.98654
320	2.05604	1.0869		64	6.89818	0.93577
325	1.48859	1.00193		65	7.20546	0.88414
330	1.17143	0.87693		66	7.51081	0.8319
335	1.01724	0.70671		67	7.81323	0.7793
340	0.96551	0.5271		68	8.11173	0.7266
345	0.99352	0.35707		69	8.40532	0.67405
350	1.08231	0.19709		70	8.69301	0.62191
355	1.17628	0.09255		71	8.97384	0.57043
360	1.24541	0.05386		72	9.24684	0.51986
	--	--		73	9.51108	0.47044
	--	--		74	9.76565	0.42242
	--	--		75	10.0097	0.37603
	--	--		76	10.2423	0.33149
	--	--		77	10.4626	0.28902
	--	--		78	10.67	0.24883
	--	--		79	10.8637	0.2111
	--	--		80	11.0429	0.17603
	--	--		81	11.207	0.14378
	--	--		82	11.3555	0.11451
	--	--		83	11.4878	0.08836
	--	--		84	11.6035	0.06546
	--	--		85	11.7021	0.04591
	--	--		86	11.7832	0.02981
	--	--		87	11.8467	0.01724
	--	--		88	11.8921	0.00825
	--	--		89	11.9195	0.0029
	--	--		90	11.9286	0.0012
	--	--		91	11.9194	0.00316
	--	--		92	11.8921	0.00878
	--	--		93	11.8466	0.01801
	--	--		94	11.7831	0.03082
	--	--		95	11.7019	0.04715
	--	--		96	11.6032	0.06691
	--	--		97	11.4875	0.09
	--	--		98	11.3551	0.11631
	--	--		99	11.2065	0.14571
	--	--		100	11.0422	0.17806
	--	--		101	10.8628	0.2132
	--	--		102	10.669	0.25096
	--	--		103	10.4614	0.29114
	--	--		104	10.2407	0.33356
	--	--		105	10.0079	0.378
	--	--		106	9.76355	0.42426
	--	--		107	9.50864	0.47209
	--	--		108	9.24403	0.52127
	--	--		109	8.97063	0.57156
	--	--		110	8.68937	0.62272
	--	--		111	8.40121	0.67448
	--	--		112	8.10712	0.7266
	--	--		113	7.80808	0.77882
	--	--		114	7.50509	0.83089
	--	--		115	7.19915	0.88256
	--	--		116	6.89124	0.93356
	--	--		117	6.58236	0.98366
	--	--		118	6.27349	1.03261
	--	--		119	5.96558	1.08016
	--	--		120	5.6596	1.12609
	--	--		121	5.35647	1.17016
	--	--		122	5.05709	1.21218
	--	--		123	4.76234	1.25192
	--	--		124	4.47305	1.2892
	--	--		125	4.19003	1.32383
	--	--		126	3.91404	1.35565
	--	--		127	3.64582	1.3845
	--	--		128	3.38603	1.41024
	--	--		129	3.13531	1.43274
	--	--		130	2.89425	1.45189
	--	--		131	2.66336	1.4676
	--	--		132	2.44314	1.47979
	--	--		133	2.23399	1.48841
	--	--		134	2.03629	1.49341
	--	--		135	1.85033	1.49476
	--	--		136	1.67639	1.49247
	--	--		137	1.51463	1.48654
	--	--		138	1.3652	1.47699
	--	--		139	1.22817	1.46388
	--	--		140	1.10356	1.44728
	--	--		141	0.99132	1.42725
	--	--		142	0.89137	1.40391
	--	--		143	0.80354	1.37736
	--	--		144	0.72763	1.34773
	--	--		145	0.66338	1.31517
				146	0.61049	1.27983
				147	0.56861	1.2419
				148	0.53732	1.20155
				149	0.5162	1.15899
				150	0.50476	1.11441
				151	0.50248	1.06804
				152	0.50881	1.0201
				153	0.52318	0.97084
				154	0.54497	0.92048
				155	0.57355	0.86928
				156	0.60828	0.81748
				157	0.64849	0.76535
				158	0.69351	0.71312
				159	0.74266	0.66107
				160	0.79525	0.60943
				161	0.85059	0.55848
				162	0.90801	0.50845
				163	0.96682	0.45959
				164	1.02637	0.41213
				165	1.08601	0.36632
				166	1.14512	0.32238
				167	1.20308	0.28051
				168	1.25933	0.24093
				169	1.3133	0.20383
				170	1.36448	0.16939
				171	1.4124	0.13778
				172	1.45659	0.10916
				173	1.49666	0.08366
				174	1.53225	0.06141
				175	1.56303	0.04253
				176	1.58872	0.0271
				177	1.60911	0.0152
				178	1.62402	0.00689
				179	1.63331	0.00221
				180	1.63691	0.00119
				181	1.63479	0.00383
				182	1.62698	0.01012
				183	1.61354	0.02003
				184	1.5946	0.03351
				185	1.57034	0.0505
				186	1.54098	0.07093
				187	1.50678	0.09468
				188	1.46806	0.12164
				189	1.42519	0.15169
				190	1.37857	0.18468
				191	1.32862	0.22045
				192	1.27585	0.25883
				193	1.22076	0.29963
				194	1.16389	0.34265
				195	1.10583	0.38769
				196	1.04718	0.43452
				197	0.98855	0.48293
				198	0.93061	0.53266
				199	0.874	0.58349
				200	0.81939	0.63517
				201	0.76747	0.68745
				202	0.71893	0.74006
				203	0.67444	0.79276
				204	0.63469	0.8453
				205	0.60035	0.89741
				206	0.57209	0.94884
				207	0.55056	0.99934
				208	0.53638	1.04868
				209	0.53016	1.0966
				210	0.53249	1.14287
				211	0.54391	1.18728
				212	0.56495	1.2296
				213	0.59609	1.26963
				214	0.63776	1.30718
				215	0.69038	1.34205
				216	0.7543	1.37409
				217	0.82983	1.40314
				218	0.91722	1.42905
				219	1.0167	1.4517
				220	1.1284	1.47099
				221	1.25244	1.4868
				222	1.38886	1.49908
				223	1.53764	1.50776
				224	1.69871	1.51279
				225	1.87195	1.51416
				226	2.05716	1.51185
				227	2.2541	1.50588
				228	2.46247	1.49628
				229	2.6819	1.48309
				230	2.91197	1.46638
				231	3.15222	1.44622
				232	3.40212	1.42273
				233	3.66108	1.396
				234	3.92848	1.36618
				235	4.20365	1.3334
				236	4.48586	1.29782
				237	4.77435	1.25962
				238	5.06832	1.21899
				239	5.36693	1.17611
				240	5.66931	1.13121
				241	5.97456	1.08449
				242	6.28176	1.03619
				243	6.58995	0.98654
				244	6.89818	0.93577
				245	7.20546	0.88414
				246	7.51081	0.8319
				247	7.81323	0.7793
				248	8.11173	0.7266
				249	8.40532	0.67405
				250	8.69301	0.62191
				251	8.97384	0.57043
				252	9.24684	0.51986
				253	9.51108	0.47044
				254	9.76565	0.42242
				255	10.0097	0.37603
				256	10.2423	0.33149
				257	10.4626	0.28902
				258	10.67	0.24883
				259	10.8637	0.2111
				260	11.0429	0.17603
				261	11.207	0.14378
				262	11.3555	0.11451
				263	11.4878	0.08836
				264	11.6035	0.06546
				265	11.7021	0.04591
				266	11.7832	0.02981
				267	11.8467	0.01724
				268	11.8921	0.00825
				269	11.9195	0.0029
				270	11.9286	0.0012
				271	11.9194	0.00316
				272	11.8921	0.00878
				273	11.8466	0.01801
				274	11.7831	0.03082
				275	11.7019	0.04715
				276	11.6032	0.06691
				277	11.4875	0.09
				278	11.3551	0.11631
				279	11.2065	0.14571
				280	11.0422	0.17806
				281	10.8628	0.2132
				282	10.669	0.25096
				283	10.4614	0.29114
				284	10.2407	0.33356
				285	10.0079	0.378
				286	9.76355	0.42426
				287	9.50864	0.47209
				288	9.24403	0.52127
				289	8.97063	0.57156
				290	8.68937	0.62272
				291	8.40121	0.67448
				292	8.10712	0.7266
				293	7.80808	0.77882
				294	7.50509	0.83089
				295	7.19915	0.88256
				296	6.89124	0.93356
				297	6.58236	0.98366
				298	6.27349	1.03261
				299	5.96558	1.08016
				300	5.6596	1.12609
				301	5.35647	1.17016
				302	5.05709	1.21218
				303	4.76234	1.25192
				304	4.47305	1.2892
				305	4.19003	1.32383
				306	3.91404	1.35565
				307	3.64582	1.3845
				308	3.38603	1.41024
				309	3.13531	1.43274
				310	2.89425	1.45189
				311	2.66336	1.4676
				312	2.44314	1.47979
				313	2.23399	1.48841
				314	2.03629	1.49341
				315	1.85033	1.49476
				316	1.67639	1.49247
				317	1.51463	1.48654
				318	1.3652	1.47699
				319	1.22817	1.46388
				320	1.10356	1.44728
				321	0.99132	1.42725
				322	0.89137	1.40391
				323	0.80354	1.37736
				324	0.72763	1.34773
				325	0.66338	1.31517
				326	0.61049	1.27983
				327	0.56861	1.2419
				328	0.53732	1.20155
				329	0.5162	1.15899
				330	0.50476	1.11441
				331	0.50248	1.06804
				332	0.50881	1.0201
				333	0.52318	0.97084
				334	0.54497	0.92048
				335	0.57355	0.86928
				336	0.60828	0.81748
				337	0.64849	0.76535
				338	0.69351	0.71312
				339	0.74266	0.66107
				340	0.79525	0.60943
				341	0.85059	0.55848
				342	0.90801	0.50845
				343	0.96682	0.45959
				344	1.02637	0.41213
				345	1.08601	0.36632
				346	1.14512	0.32238
				347	1.20308	0.28051
				348	1.25933	0.24093
				349	1.3133	0.20383
				350	1.36448	0.16939
				351	1.4124	0.13778
				352	1.45659	0.10916
				353	1.49666	0.08366
				354	1.53225	0.06141
				355	1.56303	0.04253
				356	1.58872	0.0271
				357	1.60911	0.0152
				358	1.62402	0.00689
				359	1.63331	0.00221
				360	1.63691	0.00119

## Sheet: Fig 2f
	<I_-y>
forward	467.275
backward	880.54

## Sheet: Fig 3c
Current	SHG intensity	Std Dev
0.11319	0.887647	0.0818765
0.10751	0.837813	0.037106
0.10185	0.596669	0.0542209
0.09625	0.455881	0.116776
0.09061	0.474917	0.0744075
0.08497	0.481404	0.0885678
0.07934	0.51581	0.00909186
0.07371	0.64061	0.0610414
0.06806	0.731814	0.0393046
0.06243	0.684541	0.0985354
0.05677	0.721211	0.057046
0.05112	0.823498	0.0122461
0.04547	0.868718	0.0927523
0.03981	0.910789	0.0581844
0.03416	0.929961	0.0746602
0.0285	0.956018	0.0297625
0.02284	0.938792	0.0163196
0.01715	0.862241	0.0249511
0.01145	1.11225	0.101267
0.00575	1.01357	0.0251211
2e-06	1.02083	0.119427
-0.00578	0.928704	0.0680288
-0.01148	0.985296	0.0101347
-0.01719	1.00731	0.0360487
-0.02288	1.1042	0.0913453
-0.02856	1.05096	0.0698358
-0.03422	0.915494	0.0457597
-0.03989	0.984407	0.0782553
-0.04556	0.852838	0.101628
-0.05122	0.865502	0.0437969
-0.05688	0.741173	0.0334036
-0.06254	0.749313	0.0983519
-0.0682	0.829542	0.0414229
-0.07385	0.970286	0.0900714
-0.0795	1.08532	0.182988
-0.08513	1.89134	0.615126
-0.09076	2.2864	0.889419
-0.09639	5.19775	0.0869354
-0.10202	4.26317	0.0274802
-0.10765	3.32639	0.0693497
-0.11327	2.83433	0.122265
-0.11324	2.87867	0.011166
-0.10757	3.43321	0.115922
-0.10192	4.16	0.0103712
-0.09627	5.19145	0.222439
-0.09063	6.05935	0.131539
-0.08499	6.60228	0.198587
-0.07937	7.4418	0.323309
-0.07373	7.97563	0.279719
-0.06809	8.26083	0.352968
-0.06245	8.64003	0.16647
-0.0568	8.9259	0.0987201
-0.05115	9.15415	0.101629
-0.0455	9.19755	0.285683
-0.03984	9.38659	0.146205
-0.03419	9.7245	0.177628
-0.02853	9.65407	0.202775
-0.02287	9.71926	0.165968
-0.01718	10.0074	0.199355
-0.01148	9.84546	0.118568
-0.00578	9.87284	0.149958
-3.7e-05	9.87208	0.294384
0.00575	9.87913	0.126812
0.01145	9.88314	0.247423
0.01716	9.45958	0.18106
0.02286	9.82264	0.217154
0.02853	9.69321	0.137043
0.03419	9.45985	0.105141
0.03986	9.32295	0.222981
0.04553	9.2228	0.216514
0.0512	9.13763	0.0793552
0.05686	8.88401	0.120556
0.06252	8.37552	0.194001
0.06817	7.10897	0.429189
0.07382	4.67009	0.471728
0.07946	3.26058	0.252247
0.08509	1.91332	0.413203
0.09072	1.0611	0.338147
0.09636	0.494816	0.110555
0.10199	0.550474	0.0721351
0.10754	0.701256	0.0353499
0.11316	0.807628	0.0210635

## Sheet: Fig 3d
Meas #	SHG intensity	Floating 5pt avg		Current (A)
1	0.92412	--		0.11319
2	0.80021	--		0.10751
3	0.68157	--		0.10185
4	0.65804	--		0.09625
5	0.49072	0.52188		0.09061
6	0.48791	0.66087		0.08497
7	0.52878	0.7149		0.07934
8	0.48805	0.71587		0.07371
9	0.70818	0.69686		0.06806
10	0.64354	0.6845		0.06243
11	0.7433	0.69428		0.05677
12	0.8235	0.7295		0.05112
13	0.81763	0.78356		0.04547
14	0.84354	0.84452		0.03981
15	0.9554	0.90027		0.03416
16	0.95845	0.94259		0.0285
17	0.89548	0.96922		0.02284
18	1.00255	0.98334		0.01715
19	1.00937	0.99114		0.01145
20	1.01528	0.99837		0.00575
21	1.01558	1.00739		2e-06
22	1.07044	1.01571		-0.00578
23	1.04811	1.01676		-0.01148
24	0.9758	1.00262		-0.01719
25	0.89556	0.96786		-0.02288
26	1.05219	0.91331		-0.02856
27	0.89207	0.84821		-0.03422
28	0.8265	0.78999		-0.03989
29	0.80443	0.76141		-0.04556
30	0.76407	0.78558		-0.05122
31	0.74381	0.88018		-0.05688
32	0.74136	1.0526		-0.06254
33	0.74986	1.2973		-0.0682
34	0.99448	1.59641		-0.07385
35	1.18234	1.92362		-0.0795
36	2.48343	2.25039		-0.08513
37	2.61383	2.55301		-0.09076
38	4.81267	2.81855		-0.09639
39	3.96694	3.04818		-0.10202
40	3.18054	3.25676		-0.10765
41	2.69104	3.46892		-0.11327
42	2.69109	3.71247		-0.11324
43	3.35448	4.01093		-0.10757
44	3.87006	4.37702		-0.10192
45	4.67421	4.80897		-0.09627
46	5.42013	5.2903		-0.09063
47	6.27436	5.79322		-0.08499
48	6.64706	6.28461		-0.07937
49	7.19324	6.73294		-0.07373
50	7.37462	7.11428		-0.06809
51	7.54949	7.41613		-0.06245
52	7.65516	7.6381		-0.0568
53	7.89109	7.78973		-0.05115
54	7.95045	7.88641		-0.0455
55	7.92238	7.94466		-0.03984
56	7.94913	7.97832		-0.03419
57	8.0727	7.9966		-0.02853
58	7.97565	8.00426		-0.02287
59	8.08236	8.00345		-0.01718
60	8.06768	7.99623		-0.01148
61	7.98135	7.98651		-0.00578
62	8.00163	7.98038		-3.7e-05
63	7.98682	7.98445		0.00575
64	8.02429	8.00259		0.01145
65	7.97492	8.03203		0.01716
66	7.95301	8.06021		0.02286
67	8.01876	8.0638		0.02853
68	7.99473	8.01062		0.03419
69	7.93647	7.86459		0.03986
70	7.8525	7.59283		0.04553
71	7.77225	7.17339		0.0512
72	7.73654	6.6016		0.05686
73	7.13632	5.89362		0.06252
74	5.90487	5.08584		0.06817
75	3.89498	4.23024		0.07382
76	2.22413	3.38635		0.07946
77	1.58116	2.61173		0.08509
78	1.37659	1.95278		0.09072
79	0.55947	1.43792		0.09636
80	0.75706	1.0745		0.10199
81	0.84002	0.84989		0.10754
82	0.91002	0.73623		0.11316
84	0.9655	0.69906		0.11319
85	0.89629	0.69945		0.10751
86	0.72602	0.70934		0.10185
87	0.60622	0.71012		0.09625
88	0.5782	0.69532		0.09061
89	0.54485	0.66884		0.08497
90	0.4749	0.64103		0.07934
91	0.62459	0.6239		0.07371
92	0.66711	0.62669		0.06806
93	0.62223	0.65298		0.06243
94	0.7425	0.69993		0.05677
95	0.75977	0.75942		0.05112
96	0.83224	0.8208		0.04547
97	0.86411	0.87409		0.03981
98	0.95981	0.91272		0.03416
99	0.91376	0.93511		0.0285
100	0.98625	0.94446		0.02284
101	0.98858	0.94719		0.01715
102	0.95469	0.95025		0.01145
103	1.03167	0.95849		0.00575
104	0.86141	0.9727		2e-06
105	1.02378	0.98909		-0.00578
106	1.00019	1.00045		-0.01148
107	0.97387	0.99865		-0.01719
108	1.00699	0.97789		-0.02288
109	0.99666	0.93761		-0.02856
110	0.90514	0.88423		-0.03422
111	0.82847	0.83109		-0.03989
112	0.87838	0.79631		-0.04556
113	0.87605	0.79914		-0.05122
114	0.75639	0.85558		-0.05688
115	0.71649	0.97451		-0.06254
116	0.81358	1.15536		-0.0682
117	0.9925	1.38808		-0.07385
118	1.38248	1.65555		-0.0795
119	1.28407	1.9379		-0.08513
120	1.38213	2.21765		-0.09076
121	4.62661	2.48427		-0.09639
122	3.9824	2.73703		-0.10202
123	3.19267	2.98515		-0.10765
124	2.53542	3.2453		-0.11327
125	2.49359	3.53687		-0.11324
126	3.22114	3.87633		-0.10757
127	3.7746	4.27215		-0.10192
128	4.58282	4.72154		-0.09627
129	5.31499	5.20996		-0.09063
130	6.03294	5.71342		-0.08499
131	6.71173	6.2031		-0.07937
132	7.00237	6.65086		-0.07373
133	7.40096	7.03444		-0.06809
134	7.49827	7.34106		-0.06245
135	7.68838	7.56851		-0.0568
136	7.76265	7.72394		-0.05115
137	7.84496	7.82079		-0.0455
138	7.8572	7.87495		-0.03984
139	7.8662	7.90136		-0.03419
140	7.95249	7.91178		-0.02853
141	7.86981	7.91423		-0.02287
142	7.97886	7.91383		-0.01718
143	8.03339	7.91422		-0.01148
144	7.92014	7.91875		-0.00578
145	7.98846	7.93068		-3.7e-05
146	7.90519	7.95192		0.00575
147	7.87961	7.98077		0.01145
148	8.06805	8.00928		0.01716
149	7.958	8.02145		0.02286
150	7.96171	7.99313		0.02853
151	7.91371	7.89446		0.03419
152	7.8588	7.69453		0.03986
153	7.78633	7.36761		0.04553
154	7.55914	6.8996		0.0512
155	7.33355	6.29295		0.05686
156	6.91042	5.56888		0.06252
157	4.85155	4.76589		0.06817
158	3.28197	3.93475		0.07382
159	1.97327	3.13089		0.07946
160	1.91336	2.40562		0.08509
161	1.33088	1.7982		0.09072
162	0.55303	1.33034		0.09636
163	0.72366	1.0042		0.10199
164	0.71171	0.8043		0.10754
165	0.89676	0.7025		0.11316
167	0.88854	0.66636		0.11319
168	0.8012	0.66066		0.10751
169	0.71718	0.66168		0.10185
170	0.44994	0.65495		0.09625
171	0.54412	0.63697		0.09061
172	0.53702	0.61304		0.08497
173	0.54635	0.59318		0.07934
174	0.46107	0.58768		0.07371
175	0.61902	0.6032		0.06806
176	0.65865	0.64072		0.06243
177	0.7299	0.69533		0.05677
178	0.82617	0.75803		0.05112
179	0.77622	0.81851		0.04547
180	0.85666	0.86832		0.03981
181	0.89181	0.90304		0.03416
182	1.00625	0.92326		0.0285
183	0.93132	0.93369		0.02284
184	0.94244	0.94103		0.01715
185	1.04814	0.95122		0.01145
186	0.92601	0.96687		0.00575
187	0.92993	0.98597		2e-06
188	1.07793	1.00217		-0.00578
189	1.00593	1.00685		-0.01148
190	1.03122	0.99243		-0.01719
191	0.90593	0.95589		-0.02288
192	0.85948	0.90156		-0.02856
193	0.86532	0.84208		-0.03422
194	0.9482	0.79708		-0.03989
195	0.82181	0.78959		-0.04556
196	0.92471	0.84096		-0.05122
197	0.78176	0.96551		-0.05688
198	0.72069	1.16641		-0.06254
199	0.96192	1.43393		-0.0682
200	1.16745	1.74682		-0.07385
201	1.29544	2.07668		-0.0795
202	2.16925	2.39437		-0.08513
203	3.68602	2.67698		-0.09076
204	4.77033	2.91358		-0.09639
205	3.95858	3.10809		-0.10202
206	3.21086	3.27859		-0.10765
207	2.54559	3.45302		-0.11327
208	2.61919	3.66225		-0.11324
209	3.1633	3.93223		-0.10757
210	3.78655	4.27732		-0.10192
211	4.585	4.6962		-0.09627
212	5.25064	5.17171		-0.09063
213	6.02178	5.67432		-0.08499
214	6.69738	6.16843		-0.07937
215	7.15685	6.61981		-0.07373
216	7.26921	7.00224		-0.06809
217	7.42845	7.30184		-0.06245
218	7.61066	7.51808		-0.0568
219	7.69478	7.66173		-0.05115
220	7.68211	7.75036		-0.0455
221	7.7603	7.80321		-0.03984
222	7.89473	7.83661		-0.03419
223	7.87367	7.86143		-0.02853
224	7.83969	7.88272		-0.02287
225	7.97741	7.90147		-0.01718
226	7.97644	7.9172		-0.01148
227	7.97951	7.93034		-0.00578
228	7.97315	7.94321		-3.7e-05
229	8.03523	7.95898		0.00575
230	7.94533	7.97903		0.01145
231	7.95056	7.99941		0.01716
232	8.00903	8.00794		0.02286
233	7.8786	7.98317		0.02853
234	7.90848	7.89611		0.03419
235	7.73408	7.7148		0.03986
236	7.80539	7.41087		0.04553
237	7.62616	6.96669		0.0512
238	7.39463	6.38116		0.05686
239	7.08716	5.67267		0.06252
240	5.19698	4.87812		0.06817
241	3.5455	4.04808		0.07382
242	1.96122	3.23892		0.07946
243	1.81724	2.50366		0.08509
244	1.5236	1.88357		0.09072
245	0.6191	1.40218		0.09636
246	0.66898	1.06309		0.10199
247	0.78327	0.85171		0.10754
248	0.90872	0.74033		0.11316
250	0.9767	0.69658		0.11319
251	0.87911	0.68506		0.10751
252	0.74556	0.68176		0.10185
253	0.53739	0.67173		0.09625
254	0.5228	0.65092		0.09061
255	0.43746	0.62397		0.08497
256	0.44543	0.60031		0.07934
257	0.54494	0.5897		0.07371
258	0.66593	0.59863		0.06806
259	0.63159	0.62823		0.06243
260	0.75749	0.67417		0.05677
261	0.75811	0.72827		0.05112
262	0.83699	0.78114		0.04547
263	0.84893	0.82504		0.03981
264	0.78558	0.85594		0.03416
265	0.80719	0.87435		0.0285
266	0.86688	0.88454		0.02284
267	0.9479	0.89266		0.01715
268	0.90407	0.9042		0.01145
269	0.98886	0.92171		0.00575
270	0.94888	0.94346		2e-06
271	1.07979	0.96359		-0.00578
272	0.92894	0.97379		-0.01148
273	0.89051	0.96605		-0.01719
274	0.93061	0.93587		-0.02288
275	0.98625	0.88486		-0.02856
276	0.79777	0.822		-0.03422
277	0.84053	0.76297		-0.03989
278	0.7901	0.72761		-0.04556
279	0.7037	0.73592		-0.05122
280	0.73301	0.8036		-0.05688
281	0.67422	0.93829		-0.06254
282	0.89901	1.13748		-0.0682
283	0.95934	1.38888		-0.07385
284	0.93575	1.67311		-0.0795
285	1.50706	1.96839		-0.08513
286	1.89785	2.25581		-0.09076
287	4.69955	2.52409		-0.09639
288	3.89587	2.7724		-0.10202
289	2.97969	3.01048		-0.10765
290	2.62038	3.25601		-0.11327
291	2.70954	3.52975		-0.11324
292	2.98354	3.84974		-0.10757
293	3.73705	4.22603		-0.10192
294	4.58062	4.65723		-0.09627
295	5.11833	5.12993		-0.09063
296	6.01053	5.6209		-0.08499
297	6.65792	6.10163		-0.07937
298	6.96307	6.54395		-0.07373
299	7.22291	6.92532		-0.06809
300	7.32401	7.23249		-0.06245
301	7.5129	7.46282		-0.0568
302	7.63252	7.6231		-0.05115
303	7.77189	7.7266		-0.0455
304	7.82239	7.78913		-0.03984
305	7.84557	7.82553		-0.03419
306	7.85096	7.84734		-0.02853
307	7.87346	7.86208		-0.02287
308	7.88051	7.87396		-0.01718
309	7.94083	7.88533		-0.01148
310	7.98264	7.8981		-0.00578
311	7.89341	7.91414		-3.7e-05
312	7.96689	7.93448		0.00575
313	8.00339	7.9574		0.01145
314	7.90622	7.97609		0.01716
315	7.92192	7.97685		0.02286
316	7.83125	7.9389		0.02853
317	7.88185	7.83619		0.03419
318	7.78282	7.64139		0.03986
319	7.78489	7.33133		0.04553
320	7.67115	6.89262		0.0512
321	7.44569	6.32618		0.05686
322	6.6158	5.6494		0.06252
323	4.57928	4.89509		0.06817
324	3.25339	4.10742		0.07382
325	2.8482	3.33544		0.07946
326	2.41685	2.62559		0.08509
327	2.01604	2.01475		0.09072
328	0.52227	1.52529		0.09636
329	0.64736	1.16305		0.10199
330	0.75567	0.91847		0.10754
331	0.83683	0.7705		0.11316
333	0.91925	0.69352		0.11319
334	0.79689	0.65757		0.10751
335	0.66049	0.64171		0.10185
336	0.50879	0.63141		0.09625
337	0.49188	0.62059		0.09061
338	0.48668	0.61026		0.08497
339	0.48513	0.60559		0.07934
340	0.65983	0.61258		0.07371
341	0.69334	0.63511		0.06806
342	0.64441	0.67322		0.06243
343	0.75835	0.72286		0.05677
344	0.75749	0.77707		0.05112
345	0.85561	0.82803		0.04547
346	0.85004	0.86931		0.03981
347	0.92302	0.89759		0.03416
348	0.95289	0.91335		0.0285
349	0.92517	0.9203		0.02284
350	0.97078	0.92377		0.01715
351	0.93925	0.92859		0.01145
352	0.94318	0.93713		0.00575
353	0.93786	0.94821		2e-06
354	0.97095	0.95727		-0.00578
355	0.92609	0.95793		-0.01148
356	0.96694	0.94446		-0.01719
357	0.86365	0.91464		-0.02288
358	0.93039	0.87194		-0.02856
359	0.86958	0.82642		-0.03422
360	0.84712	0.79374		-0.03989
361	0.77977	0.7924		-0.04556
362	0.84188	0.83975		-0.05122
363	0.83024	0.94768		-0.05688
364	0.75732	1.11934		-0.06254
365	1.03597	1.34764		-0.0682
366	1.07194	1.61634		-0.07385
367	1.53163	1.90351		-0.0795
368	2.31054	2.18671		-0.08513
369	1.88823	2.44853		-0.09076
370	4.73167	2.68115		-0.09639
371	3.7867	2.88858		-0.10202
372	3.18348	3.08588		-0.10765
373	2.51777	3.29553		-0.11327
374	2.66336	3.54168		-0.11324
375	2.93514	3.84373		-0.10757
376	3.78238	4.21101		-0.10192
377	4.51742	4.63977		-0.09627
378	5.35559	5.11331		-0.09063
379	5.8932	5.60516		-0.08499
380	6.59159	6.0845		-0.07937
381	6.95238	6.5223		-0.07373
382	7.20059	6.89665		-0.06809
383	7.31002	7.19605		-0.06245
384	7.38629	7.42		-0.0568
385	7.57608	7.57705		-0.05115
386	7.73663	7.68112		-0.0455
387	7.75315	7.74744		-0.03984
388	7.85049	7.78921		-0.03419
389	7.84276	7.81586		-0.02853
390	7.87486	7.83313		-0.02287
391	7.84908	7.84447		-0.01718
392	7.90705	7.85292		-0.01148
393	7.87158	7.86227		-0.00578
394	7.91673	7.87694		-3.7e-05
395	7.88402	7.90014		0.00575
396	7.94426	7.93099		0.01145
397	7.94212	7.96149		0.01716
398	7.93088	7.97454		0.02286
399	7.84	7.94426		0.02853
400	7.87985	7.83899		0.03419
401	7.79134	7.62668		0.03986
402	7.68032	7.28183		0.04553
403	7.62486	6.79208		0.0512
404	7.26608	6.16307		0.05686
405	6.91312	5.41997		0.06252
406	4.54708	4.60514		0.06817
407	2.63148	3.77223		0.07382
408	1.63819	2.97776		0.07946
409	2.35714	2.27217		0.08509
410	0.94098	1.69207		0.09072
411	0.56117	1.25532		0.09636
412	0.68375	0.95995		0.10199
413	0.81302	0.78689		0.10754
414	0.87422	0.70561		0.11316
416	0.88172	0.68274		0.11319
417	0.80593	0.68341		0.10751
418	0.79734	0.68521		0.10185
419	0.5377	0.67527		0.09625
420	0.5563	0.65159		0.09061
421	0.41684	0.62047		0.08497
422	0.47261	0.59251		0.07934
423	0.57169	0.57819		0.07371
424	0.67358	0.58435		0.06806
425	0.65632	0.61228		0.06243
426	0.65524	0.65763		0.05677
427	0.68834	0.7121		0.05112
428	0.74687	0.76605		0.04547
429	0.81293	0.81133		0.03981
430	0.84696	0.84343		0.03416
431	0.86868	0.86242		0.0285
432	0.91285	0.87233		0.02284
433	0.92335	0.87941		0.01715
434	0.90115	0.88961		0.01145
435	0.84155	0.90621		0.00575
436	1.02909	0.92835		2e-06
437	0.97954	0.95087		-0.00578
438	0.87422	0.96569		-0.01148
439	0.96787	0.96447		-0.01719
440	0.9536	0.94174		-0.02288
441	0.88462	0.89769		-0.02856
442	0.86424	0.83977		-0.03422
443	0.93952	0.78237		-0.03989
444	0.8	0.74457		-0.04556
445	0.84305	0.74638		-0.05122
446	0.70687	0.80425		-0.05688
447	0.71977	0.92708		-0.06254
448	0.69779	1.11386		-0.0682
449	0.66598	1.35366		-0.07385
450	0.98223	1.62813		-0.0795
451	1.91519	1.916		-0.08513
452	1.68664	2.19851		-0.09076
453	4.4885	2.46427		-0.09639
454	3.74328	2.71234		-0.10202
455	3.05914	2.95246		-0.10765
456	2.54941	3.20243		-0.11327
457	2.55168	3.48314		-0.11324
458	3.06632	3.81252		-0.10757
459	3.63088	4.20006		-0.10192
460	4.60459	4.64328		-0.09627
461	5.05301	5.1272		-0.09063
462	6.07859	5.62682		-0.08499
463	6.72465	6.11212		-0.07937
464	6.99411	6.55408		-0.07373
465	7.14453	6.93025		-0.06809
466	7.38085	7.22851		-0.06245
467	7.52695	7.44807		-0.0568
468	7.64041	7.59788		-0.05115
469	7.69406	7.69291		-0.0455
470	7.72833	7.74986		-0.03984
471	7.77071	7.78327		-0.03419
472	7.7658	7.8034		-0.02853
473	7.89002	7.81596		-0.02287
474	7.89422	7.8236		-0.01718
475	7.93418	7.82812		-0.01148
476	7.82131	7.83238		-0.00578
477	7.83659	7.84069		-3.7e-05
478	7.82573	7.85755		0.00575
479	7.93968	7.88468		0.01145
480	7.86898	7.91751		0.01716
481	7.88629	7.94228		0.02286
482	7.84006	7.93526		0.02853
483	7.89881	7.86474		0.03419
484	7.86309	7.69597		0.03986
485	7.54221	7.39814		0.04553
486	7.68056	6.95195		0.0512
487	7.37025	6.35581		0.05686
488	7.22064	5.62889		0.06252
489	5.14296	4.81025		0.06817
490	3.88018	3.95363		0.07382
491	1.51139	3.11917		0.07946
492	1.39954	2.36354		0.08509
493	1.1544	1.73086		0.09072
494	0.51233	1.24618		0.09636
495	0.63502	0.91302		0.10199
496	0.78815	0.71514		0.10754
497	0.86434	0.62208		0.11316
499	0.84662	0.59827		0.11319
500	0.64748	0.60539		0.10751
501	0.67069	0.61739		0.10185
502	0.4941	0.61857		0.09625
503	0.51662	0.60537		0.09061
504	0.43039	0.58381		0.08497
505	0.46515	0.56496		0.07934
506	0.48562	0.55995		0.07371
507	0.61499	0.57585		0.06806
508	0.722	0.61342		0.06243
509	0.59971	0.66717		0.05677
510	0.70974	0.72745		0.05112
511	0.81762	0.78362		0.04547
512	0.90899	0.82739		0.03981
513	0.96493	0.85519		0.03416
514	0.8874	0.8688		0.0285
515	0.69678	0.8743		0.02284
516	0.83618	0.87954		0.01715
517	0.95454	0.89103		0.01145
518	0.93421	0.91131		0.00575
519	1.09428	0.93764		2e-06
520	0.90097	0.96251		-0.00578
521	0.90227	0.97597		-0.01148
522	0.88432	0.96915		-0.01719
523	1.03099	0.93799		-0.02288
524	0.99173	0.88605		-0.02856
525	0.84059	0.82545		-0.03422
526	0.92161	0.77544		-0.03989
527	0.78204	0.75882		-0.04556
528	0.75831	0.79688		-0.05122
529	0.69508	0.90419		-0.05688
530	0.69689	1.08467		-0.06254
531	0.9286	1.3299		-0.0682
532	1.03106	1.62052		-0.07385
533	1.16179	1.93038		-0.0795
534	2.44739	2.23256		-0.08513
535	2.92797	2.50593		-0.09076
536	4.50868	2.7404		-0.09639
537	3.7333	2.93959		-0.10202
538	3.15816	3.12016		-0.10765
539	2.61507	3.30775		-0.11327
540	2.4346	3.53063		-0.11324
541	2.86222	3.81242		-0.10757
542	3.72886	4.16594		-0.10192
543	4.45472	4.58945		-0.09627
544	5.42196	5.06643		-0.09063
545	6.00192	5.56876		-0.08499
546	6.44139	6.06256		-0.07937
547	6.79785	6.51504		-0.07373
548	7.23669	6.9008		-0.06809
549	7.29196	7.20593		-0.06245
550	7.5463	7.42922		-0.0568
551	7.68952	7.58031		-0.05115
552	7.69425	7.67564		-0.0455
553	7.62523	7.73356		-0.03984
554	7.83483	7.7699		-0.03419
555	7.82099	7.79532		-0.02853
556	7.79422	7.81483		-0.02287
557	7.92856	7.8293		-0.01718
558	7.8807	7.83804		-0.01148
559	7.86369	7.84138		-0.00578
560	7.85049	7.84198		-3.7e-05
561	7.85064	7.84426		0.00575
562	7.90572	7.8521		0.01145
563	7.81454	7.86529		0.01716
564	7.85274	7.87615		0.02286
565	7.77516	7.86766		0.02853
566	7.76839	7.81393		0.03419
567	7.7845	7.68363		0.03986
568	7.73125	7.44581		0.04553
569	7.48631	7.07682		0.0512
570	7.51074	6.56686		0.05686
571	7.02578	5.92434		0.06252
572	5.81039	5.17676		0.06817
573	4.38966	4.36778		0.07382
574	2.38619	3.55087		0.07946
575	2.78388	2.78076		0.08509
576	1.22269	2.10473		0.09072
577	0.54164	1.55536		0.09636
578	0.70322	1.1465		0.10199
579	0.72791	0.87295		0.10754
580	0.8254	0.71391		0.11316
582	0.7456	0.6404		0.11319
583	0.87645	0.61676		0.10751
584	0.68639	0.61575		0.10185
585	0.57386	0.61738		0.09625
586	0.52015	0.61222		0.09061
587	0.44617	0.60026		0.08497
588	0.47812	0.58785		0.07934
589	0.50817	0.58346		0.07371
590	0.55751	0.59384		0.06806
591	0.66598	0.62144		0.06243
592	0.69339	0.66368		0.05677
593	0.80426	0.71414		0.05112
594	0.77203	0.76481		0.04547
595	0.79149	0.80883		0.03981
596	0.79952	0.84249		0.03416
597	0.86037	0.86601		0.0285
598	0.94083	0.88275		0.02284
599	0.92429	0.89735		0.01715
600	0.94758	0.91333		0.01145
601	0.92482	0.93116		0.00575
603	0.96355	0.94895		-0.00578
604	0.92834	0.95758		-0.01148
605	0.9419	0.95157		-0.01719
606	0.94421	0.92645		-0.02288
607	0.9362	0.88314		-0.02856
608	0.89417	0.82959		-0.03422
609	0.78637	0.78066		-0.03989
610	0.79301	0.75571		-0.04556
611	0.83112	0.77459		-0.05122
612	0.80441	0.85288		-0.05688
613	0.6053	0.9978		-0.06254
614	0.8654	1.20582		-0.0682
615	0.92624	1.46301		-0.07385
616	0.97708	1.74811		-0.0795
617	2.39808	2.03759		-0.08513
618	1.74839	2.31171		-0.09076
619	4.50535	2.55958		-0.09639
620	3.84148	2.78226		-0.10202
621	3.01488	2.99258		-0.10765
622	2.58998	3.21188		-0.11327
623	2.4978	3.46434		-0.11324
624	2.88144	3.77034		-0.10757
625	3.70012	4.14059		-0.10192
626	4.49843	4.57259		-0.09627
627	5.16441	5.05029		-0.09063
628	5.85582	5.54708		-0.08499
629	6.60556	6.03124		-0.07937
630	6.82204	6.47244		-0.07373
631	7.16462	6.84756		-0.06809
632	7.28579	7.14453		-0.06245
633	7.44193	7.36317		-0.0568
634	7.52325	7.51333		-0.05115
635	7.62825	7.61087		-0.0455
636	7.64753	7.67303		-0.03984
637	7.73155	7.71435		-0.03419
638	7.7519	7.74442		-0.02853
639	7.79704	7.76768		-0.02287
640	7.77608	7.78508		-0.01718
641	7.88179	7.79654		-0.01148
642	7.7643	7.80321		-0.00578
643	7.96958	7.8083		-3.7e-05
644	7.85278	7.81607		0.00575
645	7.83329	7.8292		0.01145
646	7.79965	7.84526		0.01716
647	7.77607	7.85371		0.02286
648	7.86782	7.83464		0.02853
649	7.59013	7.76011		0.03419
650	7.68859	7.59837		0.03986
651	7.62499	7.32009		0.04553
652	7.57715	6.90541		0.0512
653	7.08334	6.34996		0.05686
654	6.97601	5.66829		0.06252
655	5.74621	4.89361		0.06817
656	3.91696	4.07367		0.07382
657	1.89618	3.2636		0.07946
658	1.41693	2.51702		0.08509
659	1.65931	1.87759		0.09072
660	0.55196	1.37253		0.09636
661	0.54536	1.00968		0.10199
662	0.85282	0.77832		0.10754
663	0.82812	0.65353		0.11316
665	0.81813	0.60415		0.11319
666	0.70774	0.59436		0.10751
667	0.63502	0.59836		0.10185
668	0.49584	0.59874		0.09625
669	0.45155	0.58896		0.09061
670	0.35914	0.57174		0.08497
671	0.51278	0.55556		0.07934
672	0.55117	0.55024		0.07371
673	0.55794	0.56309		0.06806
674	0.67451	0.59638		0.06243
675	0.61546	0.6467		0.05677
676	0.76211	0.70625		0.05112
677	0.73174	0.76526		0.04547
678	0.86705	0.81494		0.03981
679	0.82444	0.84983		0.03416
680	0.85264	0.86906		0.0285
681	0.91328	0.87599		0.02284
682	0.87508	0.87666		0.01715
683	0.92333	0.87731		0.01145
684	0.9575	0.88208		0.00575
685	0.93631	0.89136		2e-06
686	0.92014	0.90161		-0.00578
687	0.82577	0.90662		-0.01148
688	0.83053	0.89995		-0.01719
689	0.81761	0.87787		-0.02288
690	0.77209	0.84184		-0.02856
691	0.94968	0.79979		-0.03422
692	0.88642	0.76551		-0.03989
693	0.87967	0.7563		-0.04556
694	0.7606	0.78919		-0.05122
695	0.75585	0.87684		-0.05688
696	0.68035	1.02412		-0.06254
697	0.86673	1.2264		-0.0682
698	1.14083	1.47027		-0.07385
699	1.09006	1.73658		-0.0795
700	2.00582	2.00512		-0.08513
701	1.71604	2.25985		-0.09076
702	4.64501	2.49329		-0.09639
703	3.6478	2.70876		-0.10202
704	2.89844	2.91982		-0.10765
705	2.36378	3.14692		-0.11327
706	2.5204	3.41206		-0.11324
707	2.96574	3.73269		-0.10757
708	3.60586	4.11656		-0.10192
709	4.4558	4.55883		-0.09627
710	5.26596	5.04212		-0.09063
711	5.84436	5.53965		-0.08499
712	6.59851	6.02051		-0.07937
713	6.85719	6.45579		-0.07373
714	7.09855	6.82394		-0.06809
715	7.25636	7.11413		-0.06245
716	7.29591	7.32691		-0.0568
717	7.51841	7.47218		-0.05115
718	7.62353	7.56543		-0.0455
719	7.61278	7.62333		-0.03984
720	7.63371	7.66008		-0.03419
721	7.75856	7.68539		-0.02853
722	7.74263	7.70441		-0.02287
723	7.66769	7.71925		-0.01718
724	7.74702	7.73118		-0.01148
725	7.76263	7.74242		-0.00578
726	7.85223	7.7565		-3.7e-05
727	7.851	7.77696		0.00575
728	7.85503	7.80455		0.01145
729	7.75026	7.83396		0.01716
730	7.68965	7.85128		0.02286
731	7.81129	7.83341		0.02853
732	7.76869	7.75016		0.03419
733	7.70136	7.56909		0.03986
734	7.58391	7.26207		0.04553
735	7.53508	6.81233		0.0512
736	7.23331	6.21999		0.05686
737	6.78036	5.50471		0.06252
738	5.25192	4.70453		0.06817
739	3.09929	3.87084		0.07382
740	2.07117	3.06049		0.07946
741	1.37193	2.32668		0.08509
742	1.32869	1.71062		0.09072
743	0.50976	1.23567		0.09636
744	0.55867	0.90516		0.10199
745	0.66917	0.70418		0.10754
746	0.80784	0.60465		0.11316
748	0.79213	0.57376		0.11319
749	0.7089	0.57561		0.10751
750	0.6344	0.58561		0.10185
751	0.46962	0.58832		0.09625
752	0.42827	0.57926		0.09061
753	0.44281	0.5628		0.08497
754	0.47463	0.54823		0.07934
755	0.49994	0.54538		0.07371
756	0.51516	0.56085		0.06806
757	0.67043	0.5959		0.06243
758	0.70254	0.64625		0.05677
759	0.78636	0.70363		0.05112
760	0.68271	0.75846		0.04547
761	0.84537	0.80272		0.03981
762	0.80095	0.83211		0.03416
763	0.8823	0.84698		0.0285
764	0.87386	0.85171		0.02284
765	0.86268	0.85283		0.01715
766	0.84749	0.85653		0.01145
767	0.85535	0.86627		0.00575
768	0.97924	0.88141		2e-06
769	0.84295	0.89714		-0.00578
770	0.88073	0.906		-0.01148
771	0.92357	0.90054		-0.01719
772	0.89421	0.8763		-0.02288
773	0.83246	0.83444		-0.02856
774	0.82453	0.78295		-0.03422
775	0.80353	0.73607		-0.03989
776	0.74667	0.71186		-0.04556
777	0.73639	0.72841		-0.05122
778	0.71062	0.79964		-0.05688
779	0.60647	0.93176		-0.06254
780	0.7923	1.12148		-0.0682
781	1.1527	1.35649		-0.07385
782	1.06341	1.61831		-0.0795
783	1.55974	1.88691		-0.08513
784	1.53812	2.14584		-0.09076
785	4.44188	2.38665		-0.09639
786	3.59943	2.61131		-0.10202
787	2.91779	2.8319		-0.10765
788	2.46864	3.06754		-0.11327
789	2.4882	3.33927		-0.11324
790	2.77265	3.66415		-0.10757
791	3.52385	4.05015		-0.10192
792	4.35891	4.49312		-0.09627
793	5.13961	4.97668		-0.09063
794	5.92476	5.47509		-0.08499
795	6.3826	5.95823		-0.07937
796	6.851	6.39758		-0.07373
797	7.00765	6.77151		-0.06809
798	7.2399	7.06867		-0.06245
799	7.35658	7.28877		-0.0568
800	7.43732	7.44083		-0.05115
801	7.62689	7.53959		-0.0455
802	7.57627	7.60126		-0.03984
803	7.60249	7.63998		-0.03419
804	7.66002	7.66575		-0.02853
805	7.7191	7.68425		-0.02287
806	7.7041	7.69817		-0.01718
807	7.7664	7.70925		-0.01148
808	7.80304	7.71978		-0.00578
809	7.791	7.73293		-3.7e-05
810	7.73628	7.75139		0.00575
811	7.81649	7.77469		0.01145
812	7.74462	7.7961		0.01716
813	7.77622	7.80042		0.02286
814	7.70432	7.7637		0.02853
815	7.63315	7.6557		0.03419
816	7.53702	7.44494		0.03986
817	7.57381	7.10534		0.04553
818	7.32825	6.62318		0.0512
819	6.88473	6.00228		0.05686
820	6.60771	5.26619		0.06252
821	5.14683	4.45637		0.06817
822	2.80153	3.62656		0.07382
823	1.39457	2.83438		0.07946
824	1.19267	2.13194		0.08509
825	1.12061	1.55754		0.09072
826	0.55138	1.13016		0.09636
827	0.57401	0.84795		0.10199
828	0.74717	0.69079		0.10754
829	0.79942	0.62623		0.11316
831	0.95836	0.61862		0.11319
832	0.78956	0.63113		0.10751
833	0.58596	0.64026		0.10185
834	0.52578	0.63325		0.09625
835	0.50338	0.60937		0.09061
836	0.43825	0.57695		0.08497
837	0.49595	0.54875		0.07934
838	0.47461	0.53689		0.07371
839	0.48658	0.54892		0.06806
840	0.60177	0.58565		0.06243
841	0.70931	0.64133		0.05677
842	0.74016	0.70572		0.05112
843	0.73922	0.76739		0.04547
844	0.86085	0.81701		0.03981
845	0.88839	0.84981		0.03416
846	0.87596	0.86649		0.0285
847	0.8883	0.8723		0.02284
848	0.86289	0.87482		0.01715
849	0.84249	0.88094		0.01145
850	0.9956	0.89422		0.00575

## Sheet: Fig 3e
Meas #	SHG intensity	Floating 5pt avg		Current (A)
435	0.84155	0.90621		0.00575
436	1.02909	0.92835		2e-06
437	0.97954	0.95087		-0.00578
438	0.87422	0.96569		-0.01148
439	0.96787	0.96447		-0.01719
440	0.9536	0.94174		-0.02288
441	0.88462	0.89769		-0.02856
442	0.86424	0.83977		-0.03422
443	0.93952	0.78237		-0.03989
444	0.8	0.74457		-0.04556
445	0.84305	0.74638		-0.05122
446	0.70687	0.80425		-0.05688
447	0.71977	0.92708		-0.06254
448	0.69779	1.11386		-0.0682
449	0.66598	1.35366		-0.07385
450	0.98223	1.62813		-0.0795
451	1.91519	1.916		-0.08513
452	1.68664	2.19851		-0.09076
453	4.4885	2.46427		-0.09639
454	3.74328	2.71234		-0.10202
455	3.05914	2.95246		-0.10765
456	2.54941	3.20243		-0.11327
457	2.55168	3.48314		-0.11324
458	3.06632	3.81252		-0.10757
459	3.63088	4.20006		-0.10192
460	4.60459	4.64328		-0.09627
461	5.05301	5.1272		-0.09063
462	6.07859	5.62682		-0.08499
463	6.72465	6.11212		-0.07937
464	6.99411	6.55408		-0.07373
465	7.14453	6.93025		-0.06809
466	7.38085	7.22851		-0.06245
467	7.52695	7.44807		-0.0568
468	7.64041	7.59788		-0.05115
469	7.69406	7.69291		-0.0455
470	7.72833	7.74986		-0.03984
471	7.77071	7.78327		-0.03419
472	7.7658	7.8034		-0.02853
473	7.89002	7.81596		-0.02287
474	7.89422	7.8236		-0.01718
475	7.93418	7.82812		-0.01148
476	7.82131	7.83238		-0.00578
477	7.83659	7.84069		-3.7e-05
478	7.82573	7.85755		0.00575
479	7.93968	7.88468		0.01145
480	7.86898	7.91751		0.01716
481	7.88629	7.94228		0.02286
482	7.84006	7.93526		0.02853
483	7.89881	7.86474		0.03419
484	7.86309	7.69597		0.03986
485	7.54221	7.39814		0.04553
486	7.68056	6.95195		0.0512
487	7.37025	6.35581		0.05686
488	7.22064	5.62889		0.06252
489	5.14296	4.81025		0.06817
490	3.88018	3.95363		0.07382
491	1.51139	3.11917		0.07946
492	1.39954	2.36354		0.08509
493	1.1544	1.73086		0.09072
494	0.51233	1.24618		0.09636
495	0.63502	0.91302		0.10199
496	0.78815	0.71514		0.10754
497	0.86434	0.62208		0.11316
499	0.84662	0.59827		0.11319
500	0.64748	0.60539		0.10751
501	0.67069	0.61739		0.10185
502	0.4941	0.61857		0.09625
503	0.51662	0.60537		0.09061
504	0.43039	0.58381		0.08497
505	0.46515	0.56496		0.07934
506	0.48562	0.55995		0.07371
507	0.61499	0.57585		0.06806
508	0.722	0.61342		0.06243
509	0.59971	0.66717		0.05677
510	0.70974	0.72745		0.05112
511	0.81762	0.78362		0.04547
512	0.90899	0.82739		0.03981
513	0.96493	0.85519		0.03416
514	0.8874	0.8688		0.0285
515	0.69678	0.8743		0.02284
516	0.83618	0.87954		0.01715
517	0.95454	0.89103		0.01145
518	0.93421	0.91131		0.00575
519	1.09428	0.93764		2e-06
520	0.90097	0.96251		-0.00578
521	0.90227	0.97597		-0.01148
522	0.88432	0.96915		-0.01719
523	1.03099	0.93799		-0.02288
524	0.99173	0.88605		-0.02856
525	0.84059	0.82545		-0.03422
526	0.92161	0.77544		-0.03989
527	0.78204	0.75882		-0.04556
528	0.75831	0.79688		-0.05122
529	0.69508	0.90419		-0.05688
530	0.69689	1.08467		-0.06254
531	0.9286	1.3299		-0.0682
532	1.03106	1.62052		-0.07385
533	1.16179	1.93038		-0.0795
534	2.44739	2.23256		-0.08513
535	2.92797	2.50593		-0.09076
536	4.50868	2.7404		-0.09639
537	3.7333	2.93959		-0.10202
538	3.15816	3.12016		-0.10765
539	2.61507	3.30775		-0.11327
540	2.4346	3.53063		-0.11324
541	2.86222	3.81242		-0.10757
542	3.72886	4.16594		-0.10192
543	4.45472	4.58945		-0.09627
544	5.42196	5.06643		-0.09063
545	6.00192	5.56876		-0.08499
546	6.44139	6.06256		-0.07937
547	6.79785	6.51504		-0.07373
548	7.23669	6.9008		-0.06809
549	7.29196	7.20593		-0.06245
550	7.5463	7.42922		-0.0568
551	7.68952	7.58031		-0.05115
552	7.69425	7.67564		-0.0455
553	7.62523	7.73356		-0.03984
554	7.83483	7.7699		-0.03419
555	7.82099	7.79532		-0.02853
556	7.79422	7.81483		-0.02287
557	7.92856	7.8293		-0.01718
558	7.8807	7.83804		-0.01148
559	7.86369	7.84138		-0.00578
560	7.85049	7.84198		-3.7e-05

[truncated: 10 more sheets: Fig 3g, Fig 3h, Fig 3i, Fig 4a, Fig 4b, Fig 4c, Fig 4d, Fig 4e, Fig 4f, Fig 4g]
